# Supplementary material for: Type I Interferon Signaling Is a Common Factor Driving Streptococcus pneumoniae and Influenza A Virus Shedding and Transmission
Source: mBio. 2021 Feb 16;12(1):e03589-20. doi: 10.1128/mBio.03589-20 (PMC8545127; doi:10.1128/mBio.03589-20)
Supplement: TABLE S1 [file mbio.03589-20-st001.xlsx]

## Sheet: Supplemental Table 1
RNASeq - Genes upregulated in T23F infected mice over mock at 21 days p.i.
gene	baseMean	log2FC	log2FCunshrunk	pvalue	padj
Cfb	366.5	1.14088	1.45071	0	0
Clec4n	139.3	1.03871	1.79569	0	1.43e-13
Plek	769.1	0.9694	1.87663	3.7e-14	1.9589e-11
Tdrd1	645.1	0.96162	1.24787	0	1e-15
Irg1	780.4	0.95279	2.43287	5.3e-14	2.7108e-11
Mab21l3	1533.7	0.94593	1.36867	1e-15	1.13e-12
Tnfrsf1b	921.5	0.94069	1.16497	0	0
Ceacam10	730.3	0.89818	1.69901	2.221e-12	7.53401e-10
Csf2rb	411.4	0.89629	1.50274	9.01e-13	3.39117e-10
Slc15a3	233.6	0.89627	1.54812	1.324e-12	4.78158e-10
Mefv	68.1	0.89618	2.10057	2.157e-12	7.53401e-10
Zc3h12d	267.7	0.88887	1.11226	0	6e-15
Cd177	60581.1	0.88747	1.1873	2e-15	1.13e-12
Cd53	329.4	0.87891	1.50243	3.341e-12	1.07781e-09
Il18rap	305.6	0.87466	1.08299	0	6e-15
Clec4e	267.4	0.87437	2.09235	6.952e-12	2.09233e-09
Noxa1	172.9	0.85749	1.4258	7.246e-12	2.1453e-09
Treml2	44.7	0.85415	1.76521	2.7795e-11	6.87604e-09
Lrg1	269.2	0.85274	2.2256	1.0932e-11	3.03731e-09
Ccl4	115.7	0.85228	3.62123	3.04e-13	1.2747e-10
Pigr	57463.3	0.84102	1.05343	0	2.4e-13
Samsn1	156.7	0.8393	1.89957	5.4714e-11	1.33523e-08
Gm15987	323.5	0.82194	1.03923	2e-15	1.681e-12
Irak3	1273.4	0.81812	0.90498	0	0
Tmem45b	769.5	0.81407	0.99694	0	2.4e-13
Ncf1	527.4	0.81153	1.61049	2.51825e-10	5.41395e-08
Fam20a	379.4	0.80457	1.0448	9.7e-14	4.603e-11
Themis2	221.1	0.80375	1.25657	5.695e-11	1.37127e-08
Pou2af1	121.1	0.80061	1.71572	4.31466e-10	8.56246e-08
Muc13	3072.4	0.79966	0.9276	0	1e-15
Pik3ap1	952.8	0.79732	0.94464	0	1.6e-14
Lyg2	90.1	0.79481	1.11806	7.75e-12	2.22581e-09
Itga4	154.8	0.78483	1.34343	5.15558e-10	9.90474e-08
Chil1	56567.3	0.78368	0.99368	6.1e-14	2.9569e-11
Vnn3	1265	0.78206	1.07483	7.765e-12	2.22581e-09
Cfp	128.8	0.77209	1.3143	8.2929e-10	1.49762e-07
Ptafr	246.4	0.76997	1.33331	1.19743e-09	2.00226e-07
Fcmr	50.4	0.76657	1.36217	1.10847e-09	1.9015e-07
Arid5a	898.4	0.76541	0.94821	3.4e-14	1.8678e-11
Lilrb4a	194.4	0.76049	1.91594	1.99975e-09	3.22442e-07
Ccl28	4958.6	0.7592	0.91614	3e-15	1.922e-12
Cd300lf	294.6	0.75702	1.52408	3.62098e-09	5.6862e-07
Sele	48.9	0.75692	1.33071	2.51319e-09	3.9812e-07
Pfkfb3	550.9	0.75659	0.87273	0	6e-15
Derl3	92.2	0.7541	1.41942	3.66847e-09	5.71112e-07
Cxcl2	899.4	0.75329	2.55239	3.57784e-10	7.34231e-08
Osmr	903.3	0.75171	0.87737	0	5.5e-14
Olr1	44.9	0.73501	2.32308	1.92856e-09	3.13765e-07
Gm6792	187.6	0.7343	0.94673	5.29e-12	1.61933e-09
Tnip3	437.1	0.73315	1.03412	2.83194e-10	5.94674e-08
Fgr	236.5	0.73162	1.22667	5.60788e-09	8.10182e-07
Socs3	2476	0.72575	0.85344	2e-15	1.445e-12
Lilr4b	183.4	0.72231	2.49208	2.06828e-09	3.3054e-07
Tlr2	330.5	0.72093	1.02702	7.23956e-10	1.34783e-07
Il16	394.9	0.71846	0.99223	4.14819e-10	8.32357e-08
Ccdc88b	728.2	0.70639	0.81954	1e-15	1.13e-12
Acap1	75.3	0.70622	1.07298	5.83051e-09	8.3566e-07
C2	746.8	0.70299	0.93214	1.85784e-10	4.09156e-08
Zeb2	103.5	0.70134	1.22433	3.21744e-08	3.7246e-06
Trpv2	72.6	0.69764	1.16574	2.47654e-08	3.0016e-06
Vit	716.3	0.69423	0.82359	9.9e-14	4.603e-11
Lcn2	18831.3	0.69366	1.78878	3.77991e-08	4.16228e-06
Ccr1	302.6	0.69245	1.54305	6.53431e-08	6.74304e-06
Tlr13	134.8	0.68556	1.14973	4.38062e-08	4.7371e-06
Cd79b	52.6	0.68427	1.51993	9.02257e-08	8.90581e-06
Entpd3	3361.5	0.68217	0.79511	2.3e-14	1.3431e-11
Itgb2	431	0.68148	0.96314	4.64976e-09	6.99751e-07
Nr4a3	117.7	0.67967	1.96502	3.65647e-08	4.05106e-06
Ccl3	307.7	0.67946	4.44269	1.41408e-10	3.1921e-08
Nfkbid	159.5	0.67764	1.45275	1.27259e-07	1.20323e-05
Prss30	923.9	0.67699	0.98289	1.24583e-08	1.64222e-06
Msn	1037.4	0.67246	0.84403	7.0106e-11	1.66585e-08
Clec5a	96.1	0.67182	0.92686	3.84512e-09	5.93114e-07
Sema6b	26.4	0.66984	1.56001	1.46676e-07	1.37244e-05
Srgn	1057.4	0.6676	1.53384	1.70485e-07	1.56284e-05
Zc3h12a	3531.3	0.66667	0.80378	4.879e-12	1.51901e-09
St3gal1	2966.9	0.6633	0.74276	0	6.6e-14
4833407H14Rik	176.6	0.66142	0.77937	4.44e-13	1.78047e-10
Syk	529.2	0.65955	0.85613	7.86791e-10	1.43522e-07
Hk2	2349.7	0.65834	0.85521	1.11611e-09	1.9015e-07
Neurl3	495.1	0.65741	0.83292	3.70066e-10	7.50901e-08
Ptprc	695.5	0.64908	1.01214	1.28425e-07	1.20793e-05
Glipr2	1728	0.64882	0.70708	0	0
Cd33	272.7	0.64842	1.15774	3.36294e-07	2.74802e-05
Gm15832	27.9	0.64692	1.77572	2.21444e-07	1.96032e-05
G0s2	136.9	0.64551	2.06729	1.19048e-07	1.14967e-05
Snx20	98.2	0.64543	1.12556	3.69468e-07	2.97867e-05
Gm37691	31.1	0.64463	2.84554	2.22199e-08	2.76737e-06
Plekho2	256.8	0.64212	0.84228	3.87549e-09	5.93114e-07
Ptgs2	467.1	0.64183	2.21723	8.16839e-08	8.28725e-06
Cd52	470.6	0.64111	1.01124	2.15886e-07	1.92054e-05
Clec4d	284	0.64095	1.94534	1.98031e-07	1.78812e-05
Rac2	566.8	0.63999	0.97892	1.56756e-07	1.45921e-05
P2ry13	49.3	0.63734	1.29571	6.80903e-07	5.08117e-05
Ptprt	240.6	0.63265	0.98311	2.47104e-07	2.16624e-05
Fmnl1	362.9	0.62622	0.93342	2.00302e-07	1.79072e-05
Rhoh	31	0.62612	1.2141	1.04726e-06	7.35894e-05
Hcls1	350.9	0.62435	0.91356	1.63503e-07	1.50648e-05
Csf1	718.7	0.62352	0.83057	1.96035e-08	2.4931e-06
Nckap1l	306.7	0.62267	0.86721	6.67841e-08	6.85258e-06
Cxcl5	4398.6	0.6223	0.74852	1.02073e-10	2.33334e-08
Emilin2	142.1	0.62028	1.6595	7.85967e-07	5.76983e-05
Tnfsf13os	339.3	0.61482	0.68788	5e-15	3.085e-12
Tyrobp	534.4	0.613	0.92148	4.00032e-07	3.15466e-05
Ccr4	162.2	0.61234	1.13381	1.63165e-06	0.000107934
Gm8995	108	0.61169	1.18645	1.8686e-06	0.00011799
Apbb1ip	96	0.60929	0.8615	1.77933e-07	1.62287e-05
Fxyd5	365.3	0.60736	0.92653	5.85706e-07	4.44423e-05
Gm15848	167.4	0.60705	0.9117	4.2466e-07	3.31989e-05
Pdzk1	51.3	0.60595	1.25445	2.33508e-06	0.000142464
Sult1c2	155.9	0.60582	0.94865	7.9184e-07	5.78941e-05
Csf2rb2	169.3	0.60392	1.22504	2.52607e-06	0.000153082
Il10ra	204.6	0.60347	0.82572	1.21004e-07	1.15619e-05
Clec7a	285.4	0.60333	1.36815	2.42236e-06	0.000147291
Casp4	1069.7	0.60185	0.73431	1.01689e-09	1.76576e-07
Fgl2	524	0.60122	0.85285	2.62082e-07	2.25378e-05
Slfn2	1238.7	0.59821	0.92607	1.15898e-06	8.06768e-05
H2-Q10	64.8	0.59734	1.75557	1.78663e-06	0.000114414
2310069B03Rik	75.6	0.59599	0.93654	1.28637e-06	8.79948e-05
Fcamr	2684.2	0.59586	0.66378	1.6e-14	9.719e-12
Igsf6	99	0.59498	0.93835	1.45598e-06	9.811e-05
Clec2g	310.6	0.59485	1.06829	3.06846e-06	0.000181089
Ifitm1	28092.1	0.5934	0.68753	1.7284e-11	4.45892e-09
Mmp9	260.6	0.58946	1.57751	2.71998e-06	0.000162649
Lcp2	143.1	0.58744	0.98998	3.09762e-06	0.000182215
Cybb	1493.3	0.58717	0.76993	8.88377e-08	8.86365e-06
Lpar3	849.2	0.5855	0.7176	4.0325e-09	6.11957e-07
Cd300a	64	0.5851	0.91416	1.78144e-06	0.000114414
Pik3cd	212.3	0.58489	0.81311	3.87288e-07	3.08107e-05
Gpr55	22.9	0.58397	1.78379	1.56499e-06	0.000103937
Krt222	33.9	0.58303	1.36019	4.67924e-06	0.000256068
B430306N03Rik	33.3	0.57841	1.83355	1.92002e-06	0.000120814
Slc28a3	2679.3	0.57818	0.62946	0	1.62e-13
Slfn4	345.4	0.57542	2.13443	8.21752e-07	5.98388e-05
Lgals3bp	33005.7	0.57246	0.75889	2.3293e-07	2.05194e-05
Cyba	2424.1	0.57184	0.65396	1.7002e-11	4.44975e-09
Inpp5d	330.3	0.56993	0.7274	7.01149e-08	7.1537e-06
Gkn3	105.2	0.56816	1.07014	8.96186e-06	0.000424783
Pecam1	67.3	0.56758	1.08662	9.57247e-06	0.00045018
Pilrb2	22.1	0.56715	1.4023	7.61564e-06	0.000380972
Slc11a1	155.6	0.56682	0.95857	6.73911e-06	0.000344764
Nfam1	154.5	0.56671	0.96989	7.01159e-06	0.00035769
Arhgap30	225.8	0.56571	0.85485	3.22507e-06	0.000189096
Birc3	1892.3	0.5645	0.62629	1.6e-13	7.0625e-11
Wfdc17	106.3	0.56441	1.51555	6.62695e-06	0.000340957
Cmah	42.4	0.56435	1.44878	7.79986e-06	0.000386972
Btk	44.1	0.56399	1.08104	1.04333e-05	0.000483115
Steap4	9077.8	0.56265	0.632	2.253e-12	7.53401e-10
Cd300ld	156.8	0.56231	1.4705	8.17217e-06	0.000401036
Selplg	437.3	0.56118	0.73913	3.19693e-07	2.63823e-05
Gcnt1	5066.3	0.56018	0.62455	6.97e-13	2.6782e-10
Gngt2	40.4	0.55779	1.01093	1.22668e-05	0.000559408
5430427O19Rik	52.1	0.55766	1.45261	9.06762e-06	0.00042867
Evi2a	56.1	0.55495	0.98169	1.3161e-05	0.000595676
Gm15657	217	0.55461	0.84532	5.28159e-06	0.000283027
Myo1f	183.2	0.55256	0.79822	2.94747e-06	0.000175093
Tnfrsf26	14.6	0.5525	1.80317	4.18166e-06	0.000232359
AI847159	49.9	0.55153	0.84685	7.1458e-06	0.000362489
Nod2	471.4	0.55053	0.7596	1.38588e-06	9.37367e-05
Cebpd	1246.8	0.55048	0.86727	8.25667e-06	0.000404085
Dhrs9	17504.6	0.5483	0.70403	2.67579e-07	2.27934e-05
Pglyrp1	34559.2	0.54783	0.60867	1.1e-12	4.05516e-10
Espnl	143.1	0.54445	0.76123	2.30362e-06	0.000141021
Rerg	611.7	0.54425	0.63186	7.43848e-10	1.37073e-07
Speer4c	65.2	0.54418	0.92153	1.59865e-05	0.000690672
Mndal	75.2	0.54255	1.1931	2.09388e-05	0.000869272
Sla	213.1	0.54143	0.93441	1.81093e-05	0.000767692
Coro1a	735.8	0.53836	0.8213	1.03159e-05	0.000478907
Fcgr2b	137.3	0.53404	0.95136	2.61066e-05	0.00104536
Vav1	273	0.53352	0.64304	3.39799e-08	3.84486e-06
Reep1	226.5	0.5326	1.09283	3.3234e-05	0.00126887
Serpine1	40.8	0.53135	0.95379	3.01765e-05	0.00117195
Tnfsf13	314.8	0.53115	0.62523	5.33881e-09	7.8937e-07
Sh2b2	56.9	0.53099	1.08097	3.50745e-05	0.0013249
Nrros	118	0.53013	0.68563	7.20224e-07	5.33055e-05
Sell	244	0.5301	1.34286	2.57808e-05	0.00103692
Ifitm3	6586.8	0.52684	0.70203	2.24105e-06	0.000137657
Bcl2a1b	17.5	0.52537	1.40385	2.51693e-05	0.00101458
Tmem173	1544.2	0.52531	0.5923	1.01187e-10	2.33334e-08
Dusp2	55.3	0.52422	0.92506	3.76906e-05	0.00139478
Parvg	104.5	0.52351	0.80808	1.92383e-05	0.000807963
Fli1	33.4	0.52344	0.9159	3.93369e-05	0.00143512
Slc7a11	1315.5	0.51983	1.25912	4.10678e-05	0.00148033
Gk	4098.1	0.51746	0.60095	5.53961e-09	8.06773e-07
Fcgr3	250.8	0.51557	0.83923	3.54056e-05	0.00133206
Ikzf1	177.9	0.51517	0.7148	7.98861e-06	0.000393653
Mcemp1	61.1	0.51506	1.26943	4.87911e-05	0.00171424
Helz2	1257.2	0.51486	0.61477	5.9938e-08	6.29314e-06
Sh2d3c	270	0.51425	0.63283	2.67559e-07	2.27934e-05
Gm21190	36.6	0.51384	0.82168	3.23481e-05	0.00124292
Ifngr2	2848.6	0.51285	0.56294	2.209e-12	7.53401e-10
Was	79.5	0.51235	0.77213	2.47341e-05	0.00100151
I830077J02Rik	57.4	0.5122	0.78627	2.97142e-05	0.00115649
Dok3	85.7	0.51147	0.82365	3.79403e-05	0.00139793
Il7r	58.8	0.5114	0.82682	3.62799e-05	0.00135368
Hmha1	361.5	0.51087	0.6886	5.46031e-06	0.000290023
B3gnt7	832.7	0.51083	0.68706	5.10199e-06	0.000275035
Nfkbie	296.6	0.51052	0.65821	1.95267e-06	0.000122442
Icam1	2449.8	0.50968	0.6107	9.37156e-08	9.19788e-06
Pirb	91.9	0.50925	1.16035	6.83059e-05	0.00223467
BC018473	26.5	0.50866	1.19619	6.29225e-05	0.00208882
Fcer1g	275.8	0.50763	0.73695	1.94001e-05	0.000812869
Sbno2	3880.3	0.50735	0.53731	0	1e-14
Reg3g	668610	0.50705	0.56533	8.1885e-11	1.92046e-08
Lyn	3311.5	0.50679	0.533	0	0
S100a9	1892.4	0.50662	1.53178	3.75902e-05	0.00139392
Cd86	75.4	0.50517	0.94452	7.85834e-05	0.00249409
Tlr9	58.9	0.50359	1.21861	6.30456e-05	0.00208907
Gpr84	29.7	0.5034	1.28393	6.20492e-05	0.00206846
Dock10	163.5	0.50237	0.87813	7.55599e-05	0.00242369
Pamr1	233.9	0.50216	0.7635	3.73378e-05	0.00138741
Cxcr2	277.5	0.50179	1.26938	7.22476e-05	0.0023257
Milr1	25	0.50131	1.13541	8.47106e-05	0.00263757
Slc13a2	1898.5	0.50082	0.6736	7.88662e-06	0.000390204
Rsad2	452.9	0.50052	1.08846	8.65779e-05	0.00268644
Ccrl2	470.9	0.50015	0.75322	3.79498e-05	0.00139793
Cxcr5	13.9	0.50013	1.68676	2.304e-05	0.000945635
Ly6i	180.6	0.49995	1.33843	5.1567e-05	0.00178059
Fam46a	1272.4	0.49619	0.56911	7.70047e-09	1.06971e-06
Noxo1	1438.1	0.49612	0.57093	1.03053e-08	1.37855e-06
Gm1966	63	0.49461	1.16328	9.60887e-05	0.00293119
Ebi3	48.5	0.49448	0.72589	3.51418e-05	0.0013249
Plscr1	5580.1	0.49374	0.553	5.00033e-10	9.70978e-08
Mzb1	175.2	0.4937	1.3678	6.78303e-05	0.0022247
Slc2a6	119.9	0.4935	1.7198	3.16104e-05	0.00122238
Tcf24	354.9	0.49267	0.74906	5.02395e-05	0.00174812
Il1b	2498.5	0.49171	1.95901	2.29484e-05	0.000944522
Spi1	190.3	0.49156	0.74741	5.13375e-05	0.00177947
Hpgds	3503.6	0.49103	0.56965	2.93695e-08	3.44405e-06
Il4ra	1593.6	0.491	0.52318	1e-15	1.13e-12
Siglecf	26.7	0.4903	1.4883	6.7032e-05	0.00220497
Bcl3	1727.6	0.49029	0.6161	2.21254e-06	0.00013637
Gch1	498.3	0.48817	0.53377	1.2235e-11	3.34786e-09
Myo1g	97.1	0.48811	1.0033	0.000142649	0.00405684
Usp18	4395.2	0.4881	0.69202	3.26924e-05	0.00125083
Nfkbiz	4968.3	0.48802	0.60799	1.70739e-06	0.000111313
Trim15	238.3	0.48762	0.63741	7.20914e-06	0.000364677
Xbp1	10472.4	0.48633	0.52508	4.07e-13	1.67121e-10
Sult1c1	12361.9	0.48512	0.7426	7.11718e-05	0.00229516
Nlrc4	35.6	0.48478	0.90415	0.00014753	0.00416082
Nlrp3	691.8	0.48384	0.62126	5.60659e-06	0.000296919
Slfn8	110.1	0.48307	1.22809	0.000104915	0.00314726
Rasgrp3	36.6	0.48305	1.85478	3.44561e-05	0.00130723
Itga2	139.4	0.48286	0.78981	0.00011627	0.00343654
Igkj2	27	0.48275	5.52577	5.03308e-08	5.32526e-06
Nfil3	646.2	0.48213	0.70521	4.84249e-05	0.00170469
Csf3r	694.1	0.48212	1.48971	7.88897e-05	0.00249942
Rassf6	1046.8	0.48131	0.52721	2.6859e-11	6.73671e-09
Pla2g7	359.8	0.48028	0.61505	5.38862e-06	0.000287908
Tbc1d10c	132.5	0.47941	0.63348	1.5032e-05	0.000655708
Il1rn	1458.7	0.47884	1.08439	0.000177695	0.0048111
Itgax	363.3	0.47869	0.69849	5.80835e-05	0.00195696
Lrp8	147.9	0.47746	0.82212	0.000159839	0.00444692
Gm21083	20.3	0.47581	1.05196	0.000193835	0.00514018
Cyp4f18	119.8	0.47474	0.86289	0.000198093	0.00523006
Gpr35	238.5	0.47291	0.62201	1.4892e-05	0.000651173
Pald1	1342.6	0.47204	0.53902	2.43384e-08	2.96978e-06
Rab44	98.4	0.47028	1.23639	0.000172275	0.00469356
Gm4262	453.4	0.46965	0.52943	8.08653e-09	1.11477e-06
Dock11	1036.1	0.46917	0.62871	2.48166e-05	0.0010026
Tlr6	23.6	0.46862	1.02703	0.000244168	0.00622801
Irf4	54.7	0.46853	2.12312	1.91535e-05	0.000806278
H2-Oa	44.8	0.46813	0.93937	0.000264378	0.00664539
Calcb	206.6	0.46759	0.80574	0.000217898	0.00563757
Orm1	490.6	0.46656	0.69759	0.000112115	0.00334106
Dock2	263.6	0.46562	0.67046	8.35479e-05	0.00261489
Sirpa	1307	0.46481	0.53757	1.20548e-07	1.15619e-05
Rasip1	31.4	0.4629	0.79613	0.000235855	0.00605876
Slfn5	168.7	0.46211	1.52186	6.99421e-05	0.00227752
Lag3	48.7	0.46172	1.66376	5.34587e-05	0.00183538
Slfn1	80.2	0.46101	1.2318	0.000238179	0.00610975
Spink4	377	0.46078	1.91113	4.44929e-05	0.00158481
S100a8	723.5	0.46048	1.51955	0.000136243	0.0039241
Cd37	82.1	0.46001	0.82961	0.000312138	0.00745622
4930539E08Rik	368.2	0.45775	0.61166	4.15629e-05	0.00149519
4732490B19Rik	213.8	0.45629	0.70748	0.000203255	0.00532741
Cnr2	23.3	0.45515	1.21219	0.000291728	0.00712336
Chst5	897.8	0.45476	0.59219	2.70963e-05	0.0010802
Gpcpd1	2645.9	0.45468	0.51827	6.45432e-08	6.69877e-06
Egr2	42.8	0.45417	1.17456	0.000305303	0.00737094
Gapt	10.2	0.45382	1.90871	6.12501e-05	0.00204836
Stk17b	649.4	0.45275	0.55842	6.31868e-06	0.00032696
Cd69	35.1	0.45206	0.83949	0.000418772	0.0093021
Muc5ac	121429	0.44974	0.77312	0.000391778	0.00885497
Pde1b	44.7	0.44941	1.0492	0.000425251	0.00941127
Tarm1	25.8	0.44929	1.57613	0.000164161	0.00453301
F10	13.1	0.44921	2.42962	2.74493e-05	0.00108947
Hk3	43.2	0.44908	1.05823	0.000439017	0.00966855
4930415O20Rik	203.7	0.44901	0.55688	8.4703e-06	0.000410094
Slc5a10	18.9	0.44869	0.9831	0.000446216	0.00977938
Glipr1	1117.3	0.44715	0.57524	2.77976e-05	0.00109846
Btbd17	40.2	0.44607	1.25937	0.000300639	0.00729738
AI607873	58.5	0.44548	0.89132	0.000516632	0.0109377
Osm	198.8	0.44492	2.47346	3.35483e-05	0.00127816
9530034E10Rik	222.2	0.44454	0.63993	0.00017176	0.00469261
Prom1	27963.2	0.44445	0.47837	1.4743e-11	3.91538e-09
Lrrc25	73.3	0.44423	0.6591	0.000239826	0.0061433
Akt3	1091	0.444	0.51149	3.23755e-07	2.65759e-05
1700066B19Rik	232.4	0.44384	0.55617	1.51522e-05	0.000659357
Slc5a1	2616.4	0.44319	0.58277	4.92224e-05	0.00172129
Ripk3	87.9	0.44306	0.73044	0.000377706	0.00865608
Ccl22	41.5	0.4427	0.99516	0.000527678	0.0110751
Tnfrsf13b	65.7	0.44239	1.25838	0.000307389	0.00740151
Mical1	147.9	0.44228	0.52014	1.56548e-06	0.000103937
Rasgrp4	57.6	0.44195	1.45202	0.000311914	0.00745622
Slc39a4	19063.4	0.44175	0.49239	1.41256e-08	1.84851e-06
Lacc1	329.2	0.44073	0.6055	0.000113762	0.00337346
C130050O18Rik	24.8	0.44021	0.97924	0.000581778	0.0120485
St8sia4	62.2	0.43975	0.9752	0.000571135	0.0118826
Tuba8	720.3	0.43972	0.51265	9.9118e-07	7.0195e-05
Il1f9	575.2	0.43815	0.66518	0.000313235	0.00746187
1810008I18Rik	117.4	0.43803	0.59858	0.000120026	0.00353209
Traf1	78.6	0.4376	1.36209	0.000286918	0.00704932
Thbs1	982	0.43672	1.0288	0.000613834	0.0125826
Sycp2	14.3	0.4363	1.50804	0.000244697	0.0062327
Lst1	62.5	0.43614	0.69037	0.000398623	0.00897597
Trpm2	126	0.4361	0.62484	0.000221748	0.00572077
Tlr7	52.9	0.43577	1.23883	0.000363929	0.00841511
Wdfy4	184.4	0.43562	0.93423	0.000667536	0.0133384
Mmp23	306.3	0.43522	0.67571	0.000404906	0.00909478
Cd38	150.8	0.43448	0.83066	0.000701496	0.0137699
Pydc4	16.9	0.43394	1.91427	4.08175e-05	0.00147425
Ncf4	107.4	0.43321	0.80266	0.000703385	0.013777
Spon1	16.3	0.43268	1.64127	0.000129385	0.00376258
Arl11	31.4	0.43255	0.76878	0.000667697	0.0133384
Gm11963	28.4	0.43248	0.8792	0.000750062	0.0145493
Cd244	113.4	0.43067	0.65995	0.000416505	0.00927455
Tnfrsf9	31.3	0.43041	0.74005	0.000691914	0.013656
Glyatl3	57.3	0.42974	2.05745	8.441e-05	0.00263274
Cd80	53.3	0.42936	0.71067	0.000622862	0.0126956
Mthfd2	203.2	0.42932	0.5369	2.88222e-05	0.00113152
Lsp1	563.5	0.42824	0.63764	0.000382622	0.00874654
Napepld	578.4	0.42791	0.5498	5.77568e-05	0.00194959
Muc19	370.3	0.42762	0.5652	0.000105199	0.00315057
Ptpn22	178.5	0.42715	0.70243	0.000626915	0.0127207
Bin2	127.4	0.42692	0.58916	0.000190575	0.00508359
Rrad	31.7	0.42658	0.79992	0.000869447	0.0162732
Timp1	291.4	0.42636	0.88288	0.000891991	0.0165215
Cdc25a	760.1	0.42633	0.45405	3.342e-12	1.07781e-09
1700029M20Rik	29.6	0.42615	1.1721	0.000596744	0.012288
Amica1	84.4	0.42588	0.96995	0.00084399	0.0158932
Ighj1	79	0.4257	6.33711	3.85287e-07	3.07872e-05
Pydc3	16.5	0.42541	1.40601	0.000200742	0.00528454
Rasgrp2	28.5	0.42536	1.03933	0.000801316	0.0153294
Sh2d4b	27.2	0.42517	0.97939	0.000882479	0.0164767
Serpina3i	18.5	0.42481	1.11319	0.000710285	0.0138971
AU040972	49634.8	0.4248	0.50034	3.79519e-06	0.000212849
Aim2	80.6	0.42448	0.65706	0.000547621	0.0114462
Pilra	82.3	0.42382	0.91186	0.000949058	0.0172599
Zfp473	24.8	0.42369	0.85231	0.000952886	0.0172773
Iglc2	52.9	0.42333	3.86858	1.75152e-06	0.00011378
Rnf213	3946.4	0.42326	0.55958	0.000131204	0.00380323
Naip5	103	0.4227	0.66421	0.000625817	0.0127207
Kif2c	481.5	0.42221	0.57402	0.000187184	0.00503029
Slfn10-ps	65.6	0.42195	0.80311	0.000999381	0.0179538
AU020206	160.2	0.4215	0.64079	0.000544918	0.0114029
Trim30b	55.2	0.42088	1.88867	0.000141507	0.00403647
Gm12854	13	0.42007	1.36135	0.000584755	0.0120825
Ifit2	173.4	0.41985	1.36274	0.000304038	0.00736007
Tnfsf10	1489.5	0.4198	0.49121	3.77137e-06	0.000212172
Adora1	802.4	0.41812	0.53934	8.925e-05	0.00275987
Ifi203	103.3	0.41645	1.24287	0.000478677	0.010291
Cxcr4	1195.5	0.41563	0.47089	4.73836e-07	3.65684e-05
1110032F04Rik	55	0.41559	0.64947	0.000818523	0.015527
Fndc3b	3274.3	0.4152	0.43792	2.95e-13	1.27012e-10
Btbd16	22.9	0.41403	0.97511	0.00112922	0.0197602
Casr	19.8	0.41369	1.07724	0.00105719	0.0187541
Cdr2	301.3	0.41347	0.48106	3.44687e-06	0.000198715
Cyth4	318.4	0.4132	0.61704	0.00063241	0.0127891
Ffar4	199.1	0.41294	0.66382	0.000887023	0.0165036
Iglc3	46.1	0.41274	2.80711	2.26124e-05	0.000936598
Xylt1	261.1	0.41206	0.56084	0.000270361	0.00675305
Sash3	131.3	0.41198	0.7743	0.00131181	0.0221195
Gusb	9037.6	0.41094	0.44991	1.20532e-08	1.60051e-06
Gp2	3892.6	0.41075	0.5376	0.000156663	0.00437954
Slc27a2	8811.4	0.41065	0.47827	4.19555e-06	0.000232415
Slc26a4	496.3	0.41058	0.55822	0.000288927	0.00707086
Lax1	53.2	0.41034	1.09469	0.000950399	0.0172669
Gm7361	344.6	0.40898	0.58552	0.000487592	0.010433
Map4k1	70.1	0.40887	0.94003	0.0013442	0.022506
Adam19	148.8	0.40852	0.79476	0.00144304	0.0238089
Cdhr1	1303.6	0.40833	0.657	0.00102962	0.0183734
Taar2	39.8	0.4083	0.70365	0.00131059	0.0221195
Ltc4s	70.2	0.40683	0.61531	0.000812899	0.0154691
Bmx	1563.3	0.40611	0.45522	3.48424e-07	2.82161e-05
Pde8a	306.2	0.40537	0.62443	0.000958793	0.0173495
Pim1	1719.8	0.40487	0.51856	0.00013105	0.00380323
Cd4	96.7	0.40451	1.29495	0.000683582	0.013536
Gm4955	22.3	0.40355	1.50799	0.000281927	0.00700319
Bst1	59.9	0.40329	0.86712	0.00166883	0.0268364
Fcrl1	16.9	0.40306	1.32242	0.000656695	0.0131769
Ctla4	11.9	0.40231	2.29919	7.67706e-05	0.00244084
Prkcb	85	0.40226	0.79913	0.00171843	0.0274386
Plxnc1	99.6	0.40091	0.65182	0.00127391	0.0217034
Tnfsf14	31.3	0.40067	1.32503	0.000740729	0.0144272
Fgl1	49.5	0.4006	0.86987	0.00174475	0.0276876
Sec11c	3745.6	0.40035	0.43534	9.36121e-09	1.28071e-06
Plet1	26501.5	0.40016	0.45438	1.4675e-06	9.85188e-05
Slc1a1	2034	0.39954	0.48152	3.454e-05	0.00130767
Rgs16	107	0.39883	0.80004	0.00188659	0.0292195
Gm6377	7.2	0.39882	1.9767	0.000139073	0.0039816
Gm12764	17.2	0.39798	1.09452	0.00134595	0.022506
Gm15658	62.4	0.39772	0.64325	0.00141797	0.0234927
C3	10457.1	0.39751	0.50758	0.000168661	0.00463599
Ffar2	25.9	0.39725	1.10399	0.00144496	0.0238089
Gm13012	41.7	0.39626	0.75614	0.00197992	0.0302243
Pdcd1	48.3	0.39596	0.86834	0.00194081	0.0298099
Cxcl15	42	0.39574	0.97353	0.00179851	0.0282935
AF251705	83.4	0.3956	0.5809	0.000894297	0.0165473
Cd101	62.1	0.39501	0.93954	0.00188448	0.0292132
Ccl17	18.1	0.39474	0.95798	0.00178985	0.0282297
Alox5ap	229.9	0.39466	0.58533	0.000997763	0.0179538
Ipcef1	138.2	0.39456	0.68989	0.00184972	0.0288582
Bcl2a1a	12.7	0.39372	1.7281	0.000369061	0.00851196
Igkv7-33	2580.5	0.39352	14.9958	7.69001e-07	5.66832e-05
Sh3kbp1	288.9	0.39334	0.51663	0.000313947	0.00746187
Gad1-ps	27.2	0.39033	1.2465	0.00130112	0.0220215
Ptpn7	74.4	0.39007	0.66244	0.00209302	0.0315245
Parp14	3160.6	0.38998	0.4583	2.06415e-05	0.000858906
Tmem171	157.6	0.3897	0.54876	0.000845594	0.0159069
A530064D06Rik	18.1	0.38963	2.34428	0.000151515	0.00425538
Nfatc2	426.8	0.38922	0.43682	1.18604e-06	8.20034e-05
Trim30a	271.4	0.38911	1.32699	0.000670533	0.0133655
Ltb	167.9	0.38879	0.49622	0.000257338	0.00651791
Cd300lb	48.1	0.38876	1.45484	0.000968587	0.0175092
Asic2	49.9	0.38872	0.74697	0.00240507	0.0349422
Gjb1	258	0.38841	0.47272	7.63649e-05	0.00243223
Cfi	168.1	0.38814	0.51044	0.000408947	0.0091415
Siglecg	21.1	0.38802	1.09154	0.0018466	0.0288476
Gm5431	78.1	0.38757	1.18587	0.00103203	0.0183983
Klra2	40.2	0.38737	0.65362	0.00210187	0.0316051
Pla2g2e	33.9	0.38712	0.88577	0.00246118	0.0356142
Cd84	73.4	0.38705	0.78578	0.00255677	0.0365824
Tmc5	14901.5	0.3869	0.41953	1.81225e-08	2.32109e-06
Apol9a	153.6	0.3864	0.9181	0.00212882	0.0319103
Agr2	10302.6	0.386	0.54359	0.000903907	0.0166573
Arap3	71.9	0.38555	0.6672	0.00230393	0.0338906
Pi16	292.5	0.38513	0.49702	0.000352343	0.00821249
Hvcn1	149.4	0.3846	0.85424	0.0026073	0.0371628
Lbp	17270.7	0.38445	0.44183	8.43732e-06	0.000409595
Tmem2	3132.1	0.38424	0.40995	6.462e-10	1.22839e-07
Slc6a1	24	0.38382	0.87198	0.00259796	0.0370589
Etnk2	233.9	0.38241	0.52408	0.000811365	0.0154691
0610040J01Rik	2289.4	0.38227	0.40594	2.01824e-10	4.39126e-08
March1	39.9	0.3822	0.81295	0.00284733	0.0394801
Sdf2l1	1409.3	0.38183	0.45701	5.8996e-05	0.00197664
Gm13030	131.3	0.38107	0.59445	0.00194122	0.0298099
Fermt1	1885.4	0.38011	0.43327	6.5783e-06	0.000339421
Trpv6	46.8	0.37978	0.54776	0.00142897	0.0236101
Cnnm2	1196.5	0.37888	0.42124	8.98445e-07	6.46415e-05
Bend4	9.4	0.37868	1.55679	0.00105099	0.0186751
Etv6	2634.7	0.37823	0.38977	0	6e-15
Clec12a	112.6	0.37788	0.66698	0.00293789	0.0401934
Bhlha15	150.2	0.37756	0.57279	0.00185967	0.0289071
Slc2a3	173.8	0.37748	1.33176	0.00152577	0.0248681
Gm11735	80.2	0.37704	0.66447	0.00300734	0.0408343
Fbxo32	8247.5	0.37694	0.42019	1.33229e-06	9.07917e-05
RP23-306P12.2	33.2	0.37658	0.70607	0.0033045	0.043815
Rell1	2832.7	0.37633	0.39976	4.47675e-10	8.78757e-08
Layn	668.7	0.37526	0.46292	0.000193305	0.00514018
Fyb	203.2	0.37499	0.47462	0.000334791	0.00787238
Arhgap15	38.2	0.37479	0.73524	0.00348921	0.0454302
Grap	44.2	0.37468	0.8001	0.00345199	0.0450756
Rgs1	37.8	0.37432	0.77427	0.00353299	0.0458679
Gm9758	8.9	0.3737	1.75443	0.000493342	0.01051
Stom	4518.7	0.37297	0.51808	0.00116721	0.020229
Rftn1	62.4	0.37282	1.12756	0.00210528	0.0316301
Pou2f2	67.8	0.37242	0.68196	0.00357553	0.0460559
Ly96	257.4	0.37113	0.47471	0.000445719	0.00977938
Ecscr	63.9	0.37079	0.60686	0.00315792	0.0423691
Pcdhb22	78.6	0.3704	0.64642	0.00352682	0.0458208
Psg20	118.5	0.37007	0.57241	0.00255719	0.0365824
Ms4a6d	55.4	0.36916	0.83858	0.00381801	0.0483935
Rnase6	62.1	0.36851	1.04305	0.00247821	0.0358319
Hcar2	2591	0.3682	0.41778	9.3626e-06	0.00044146
Gm44066	107.6	0.36796	0.482	0.000679527	0.0134704
Serping1	864.2	0.3679	0.89371	0.00347619	0.0453587
Hrh2	12.5	0.36734	1.15	0.00208756	0.0314947
Ncf2	427.2	0.36721	0.42469	2.58731e-05	0.00103831
Nmb	104.2	0.36717	0.46228	0.000423943	0.00939384
Gm16194	9.1	0.36714	1.3802	0.00145228	0.0238859
Ctse	37.3	0.36688	0.5915	0.00320109	0.0427804
Cgref1	398.2	0.36661	0.58812	0.00321113	0.0428602
Map3k8	296.4	0.36648	0.49802	0.00114709	0.0200341
Elmo1	412.1	0.36646	0.39739	9.70763e-08	9.45946e-06
Ap1s2	96.2	0.36646	0.56584	0.00266293	0.0378362
Cd19	43.3	0.36561	2.69361	0.000163387	0.00451853
Vim	569.9	0.36539	0.50882	0.00152426	0.024866
Gm15889	274.5	0.36524	0.46979	0.000610192	0.0125221
Bcl2l15	29.4	0.36523	0.90694	0.00389933	0.0491061
Gpr171	33	0.36428	1.14589	0.0023532	0.0344641
Prss22	3401.3	0.36314	0.43729	0.000158295	0.00441832
Lrrc2	140.7	0.36279	0.42101	4.70901e-05	0.00166745
Tmem229b	527.9	0.36203	0.41955	4.1973e-05	0.00150395
5031414D18Rik	21	0.36161	0.90433	0.00395583	0.0494951
Gzma	60.8	0.36	0.88834	0.00393361	0.0493489
Samd9l	1539.3	0.35958	0.47859	0.00122454	0.0210209
D330045A20Rik	12.6	0.35956	1.31312	0.00240064	0.0349076
Gpsm3	89.2	0.35906	0.45009	0.000521233	0.0109964
Sirpb1b	19.3	0.35874	1.65695	0.00111337	0.0195587
Fndc3a	3079.4	0.35861	0.38034	1.70078e-09	2.79222e-07
Marcks	1922.6	0.35838	0.47731	0.00125395	0.0214443
3110083C13Rik	102.8	0.35735	0.48661	0.00151393	0.0247421
Atp1a3	57.6	0.35701	1.08898	0.00343839	0.0450283
C920009B18Rik	11.2	0.35661	1.24376	0.00271198	0.0382323
Spn	342.4	0.355	0.46712	0.00128649	0.0218352
Slfn9	396.4	0.35482	0.48209	0.00169502	0.0271368
Cyp4x1	11.7	0.3546	1.4189	0.00236385	0.0345659
Slc39a14	128	0.35394	0.5299	0.00338841	0.0444704
Mlkl	77.8	0.35329	0.53798	0.00381043	0.0483574
Il18r1	1557.4	0.35303	0.40819	5.76403e-05	0.0019493
Phf11d	560.7	0.353	0.50687	0.00284371	0.0394801
Gm5637	11.5	0.35294	1.0615	0.00365538	0.0468174
Ptprh	253.7	0.35215	0.54317	0.00379627	0.0482794
Tnfrsf13c	23.1	0.35187	2.19149	0.000264141	0.00664539
Bmf	2809.6	0.35014	0.40287	5.23955e-05	0.00180231
Trim12c	548.7	0.34969	0.40535	7.55505e-05	0.00242369
St14	9505.3	0.3486	0.37018	6.83319e-09	9.64067e-07
Mansc4	362.7	0.34856	0.5161	0.0038101	0.0483574
Ighv7-1	1826.4	0.34837	14.443	5.88129e-06	0.000308751
Susd6	8850	0.34786	0.36	6e-14	2.9569e-11
Trem1	317	0.34754	1.39935	0.00255661	0.0365824
Ms4a4c	28.3	0.34727	1.83522	0.000464478	0.0100817
Il4i1	210.1	0.34726	1.69093	0.0012579	0.0214711
Prex1	348.1	0.34722	0.4339	0.000741239	0.0144272
Gcnt2	2982.2	0.34609	0.37214	1.21753e-07	1.15723e-05
Arhgap9	105.9	0.34571	0.47522	0.00251908	0.0362197
Ighm	776.9	0.34545	2.88566	4.38029e-05	0.00156331
Gm5483	57.8	0.34488	1.55662	0.00177485	0.0281158
Hpn	1037.4	0.34469	0.41267	0.000291892	0.00712336
Ifitm6	15.5	0.3443	1.35192	0.0027576	0.0386378
Parp9	2947	0.34416	0.39516	6.52556e-05	0.00215046
Hsp90b1	30595.3	0.34409	0.36738	3.63092e-08	4.04758e-06
F12	53.1	0.34386	0.47644	0.00285287	0.0394801
Irf9	2543.5	0.34347	0.49459	0.00376574	0.0479733
Liph	4262.9	0.34286	0.3664	5.04247e-08	5.32526e-06
Speer4a	7.4	0.34262	1.67731	0.00145923	0.0239565
Orai2	2135	0.34072	0.36301	3.40649e-08	3.84486e-06
Igkj5	24.8	0.33967	7.57813	1.42288e-05	0.000631347
Apobec1	1190.2	0.33917	0.40274	0.000284751	0.00701934
Cd14	9711.4	0.33894	0.37551	8.28464e-06	0.000404358
Pdia6	8508.6	0.33795	0.36146	9.02466e-08	8.90581e-06
Il3ra	107.9	0.33791	0.43438	0.00156742	0.0254322
Rnf144a	47.1	0.33759	1.56281	0.00236799	0.0345703
Fmnl2	1031.5	0.3364	0.45789	0.00296597	0.040455
Hck	224.2	0.33578	0.448	0.00252656	0.0362985
Clec2d	2680.4	0.33512	0.38231	7.01201e-05	0.00227752
Manf	3585.8	0.33417	0.36362	1.77539e-06	0.000114414
Cldn2	3336.9	0.33352	0.37133	1.76208e-05	0.000754063
Gsdmd	568	0.33228	0.39989	0.000564048	0.0117487
Ppa1	1727.9	0.33212	0.40007	0.000556033	0.0116021
Ly6c2	81.4	0.33182	1.7126	0.000666162	0.0133373
BC048546	46517.9	0.33001	0.40434	0.000889515	0.0165036
Rgs5	1872.4	0.32971	2.47115	0.00043194	0.00954761
Eif2ak2	1739.5	0.32893	0.38088	0.000193673	0.00514018
Bank1	13.3	0.32826	2.06853	0.00075596	0.0146124
Mrgpra2b	6.6	0.32822	2.0807	0.000778267	0.0149518
Apoc2	10.2	0.32699	1.53668	0.00230454	0.0338906
Mapk13	2322.2	0.32663	0.33838	3.73e-12	1.18183e-09
Steap1	899.9	0.32595	0.38772	0.000521216	0.0109964
Tnfrsf11a	235.5	0.32538	0.43594	0.0036785	0.0470643
Ppp1r18	322.5	0.325	0.43987	0.0039775	0.0495719
Ppp1r3d	181.7	0.32471	0.43223	0.00336191	0.0442512
Ikzf4	168	0.32394	0.39236	0.000912425	0.0167454
Ncoa7	290.1	0.32388	0.37718	0.000314632	0.00746187
Peli3	479.3	0.32307	0.37881	0.000412703	0.00920124
Ddx58	1337	0.32299	0.39538	0.00117372	0.0203224
Hspa5	32364.7	0.32184	0.34438	3.91403e-07	3.10015e-05
Akna	3915.2	0.32105	0.35115	7.99993e-06	0.000393653
Rinl	101.6	0.3209	0.41831	0.00322648	0.0430014
Gm5869	7	0.32069	1.50901	0.003351	0.0442044
Anxa6	3920	0.32037	0.33231	1.8645e-11	4.74249e-09
P4ha1	1187.5	0.31972	0.36579	0.000170725	0.00467849
Pde12	1738.7	0.31875	0.34416	2.07596e-06	0.000128831
Ltf	308633	0.31808	0.39691	0.00189294	0.0292676
Chil6	81.3	0.31796	1.75769	0.00265643	0.0377736
Mex3b	103.1	0.31726	0.40563	0.00254973	0.0365732
Rapgef5	345.3	0.31725	0.36567	0.000262466	0.00662919
BC030870	1143.6	0.31661	0.38173	0.00101675	0.0181797
Elovl5	5337.6	0.31629	0.33764	4.12044e-07	3.23526e-05
Kcne3	2352.9	0.3162	0.37005	0.000486152	0.0104145
Apaf1	545.1	0.3155	0.35697	0.000120616	0.00354179
Mansc1	2135.4	0.31548	0.33141	9.67051e-09	1.31308e-06
Mapk6	5433	0.31466	0.32714	1.5824e-10	3.52797e-08
Fes	492.7	0.31396	0.33564	6.78432e-07	5.08117e-05
Crot	4478.1	0.31365	0.32913	7.6774e-09	1.06971e-06
Ankrd37	220.5	0.31327	0.3784	0.00125746	0.0214711
Myo1b	5796.7	0.31267	0.3441	2.35895e-05	0.000965993
Iyd	226.3	0.31251	0.39158	0.00234263	0.0343948
Pim2	730.9	0.31185	0.35264	0.000147687	0.00416082
Fcrla	67.3	0.31131	1.60882	0.0023728	0.0346125
Erich2os	121.3	0.31073	0.39599	0.00306489	0.0413978
Parm1	3520.6	0.31069	0.34895	0.00010427	0.00313313
Kmo	42.7	0.30998	1.56725	0.0028097	0.0391817
Tspan1	25482.8	0.30971	0.3302	5.68369e-07	4.34923e-05
Kdr	18	0.3095	2.16486	0.000468809	0.0101392
Slamf6	20.5	0.30899	1.64545	0.00238247	0.0346976
Erich3	11497.2	0.30788	0.37838	0.0020762	0.0313758
Cntnap2	27.7	0.30753	2.24327	0.00167182	0.0268607
Ptgs2os2	7.1	0.30751	1.55447	0.00226113	0.0335104
Pdcd1lg2	5.2	0.30712	3.26094	0.000283731	0.00701934
Sema4d	1574.2	0.30708	0.35248	0.000356575	0.00829818
Nucb2	3575.2	0.30708	0.31908	3.18398e-10	6.60913e-08
AB124611	190	0.30513	0.39023	0.00393368	0.0493489
Oas2	699.3	0.30464	1.36779	0.00386435	0.048761
Ptp4a1	701.6	0.30422	0.34904	0.000390734	0.00884243
Cftr	1977.8	0.30387	0.34738	0.000362166	0.00838508
Galnt5	1110.3	0.30162	0.32355	3.00781e-06	0.000178092
Fmnl3	322	0.30138	0.34126	0.000269397	0.00673827
Sept11	1320.5	0.29962	0.32502	1.36027e-05	0.000611493
Kctd12	2322.5	0.29828	0.31243	2.55814e-08	3.07984e-06
Pik3cg	277.4	0.29825	0.36633	0.00286586	0.0395788
Fut8	2795.8	0.29766	0.31676	1.06912e-06	7.4834e-05
Abcc8	577.5	0.29719	0.35016	0.00127062	0.0216677
Cxcl17	13504.6	0.29692	0.32019	8.52455e-06	0.0004112
Dnajb9	1144.9	0.29652	0.33961	0.000500664	0.0106369
Fam20c	566.3	0.29639	0.36309	0.00291872	0.040083
Kcnmb1	2532.6	0.29582	0.33114	0.000188174	0.0050419
Galnt4	2523.5	0.29494	0.35768	0.00250282	0.0360722
Gda	3557.4	0.29395	0.34324	0.00110001	0.019396
Pdia4	5941.8	0.29362	0.31349	2.62858e-06	0.000158232
Col15a1	912.7	0.29187	0.33829	0.000956362	0.0173229
Elf4	561.3	0.29162	0.32323	0.000138617	0.00397978
Trim12a	404.3	0.29062	0.32419	0.000200416	0.00528368
Igkj4	11.8	0.2906	4.71819	7.57615e-05	0.00242585
Ero1lb	475.9	0.29052	0.32685	0.000309076	0.00742235
Wdr76	231.8	0.29021	0.32754	0.000394571	0.00889584
Mst1	2004.1	0.2888	0.34226	0.00195595	0.0299852
Muc20	4748.5	0.28834	0.3192	0.000141709	0.00403647
Syt5	2236.7	0.28824	0.31487	5.56944e-05	0.0019013
Mitd1	560.3	0.28769	0.32371	0.000361297	0.00837568
Ugcg	685.2	0.28678	0.32085	0.000297401	0.00722849
Gla	405	0.28666	0.31665	0.000139121	0.0039816
Cp	20940.1	0.28663	0.33059	0.00100172	0.0179642
Dapp1	1976.1	0.28594	0.30776	1.36737e-05	0.000611493
Pik3r5	334.8	0.28395	0.3371	0.00234506	0.0344025
Slc35g2	325.3	0.2831	0.33444	0.00221709	0.0329535
Ccdc190	3321.4	0.28279	0.3314	0.00187142	0.0290593
Hs3st1	803.2	0.28146	0.33315	0.00235209	0.0344641
Rnasel	1265.8	0.27948	0.31198	0.000360277	0.00836279
Arhgap4	199.5	0.279	0.33495	0.00355899	0.04604
Nek6	786.2	0.27836	0.30997	0.00034484	0.00807712
Fam167a	2442.7	0.27812	0.31184	0.000489506	0.0104615
Npas2	1752.3	0.2781	0.31701	0.000947563	0.01725
Lpgat1	8770.1	0.27766	0.29735	1.36604e-05	0.000611493
Ube2u	294.6	0.27185	0.31425	0.00179524	0.0282899
Cpm	8394.1	0.27176	0.31431	0.00192879	0.0296948
Cdhr4	10595.8	0.26969	0.31102	0.00196731	0.0301337
Hyou1	6965.5	0.26903	0.28934	4.04657e-05	0.00147036
1700001L19Rik	563.8	0.26674	0.2974	0.000673142	0.013388
Ampd3	1034	0.26569	0.29014	0.000196577	0.00520527
Tspan33	803.8	0.26483	0.29334	0.00049352	0.01051
Pfkfb4	924.8	0.2643	0.29116	0.00037676	0.0086479
Zcchc2	1622.5	0.26418	0.28412	5.87329e-05	0.00197148
Tgfb1	635.2	0.2639	0.3019	0.00202328	0.0307821
Erich2	5017.3	0.26385	0.28979	0.000314848	0.00746187
Uba7	2375.7	0.26326	0.30388	0.00261519	0.0372459
Sbk1	1081.1	0.26281	0.30481	0.00293657	0.0401934
Stat3	11034.4	0.26261	0.2757	1.48257e-06	9.9162e-05
Tmem170	645.7	0.2613	0.28739	0.000409011	0.0091415
2310001H17Rik	1036.6	0.26115	0.29728	0.00184491	0.0288461
Sh3bgrl2	4124.1	0.25964	0.27393	5.42095e-06	0.000288781
Carhsp1	1925.1	0.25936	0.27299	3.45515e-06	0.000198715
Slc31a1	7349.4	0.25906	0.29904	0.00301855	0.0408942
Atp10d	666.8	0.25819	0.27395	1.3401e-05	0.000605022
H2-Eb2	17.2	0.258	2.21825	0.00275786	0.0386378
Eps8	3352.3	0.25719	0.27323	2.00561e-05	0.000836475
Asns	952	0.25713	0.28612	0.000903935	0.0166573
Calr	27041.5	0.25662	0.26388	9.6462e-10	1.70238e-07
Isg20	4575.7	0.25573	0.28422	0.000903136	0.0166573
Creld2	3320.3	0.25507	0.2864	0.00144415	0.0238089
Pdia3	27038.8	0.25446	0.26518	4.7369e-07	3.65684e-05
Dennd4a	1278.9	0.25434	0.27034	2.69039e-05	0.0010749
Ephx4	356.3	0.25429	0.28195	0.00080366	0.015358
Adar	3368.6	0.25384	0.27459	0.000188543	0.00504431
Gmds	923.7	0.25379	0.26727	6.09569e-06	0.000317239
Parp12	2634.3	0.2529	0.28725	0.00243873	0.0353175
Gdpd1	3370	0.25166	0.25839	7.1409e-10	1.34331e-07
Pygl	872.2	0.2513	0.26172	5.63231e-07	4.32825e-05
Jchain	1484.7	0.2502	6.01258	0.000293842	0.00715639
3110043O21Rik	675.9	0.25007	0.26566	3.37372e-05	0.00128265
Sass6	445.7	0.24875	0.27366	0.00078815	0.0150935
Cldn7	5282.9	0.24844	0.25802	3.08385e-07	2.56641e-05
Plch1	3386.4	0.24671	0.2586	4.49667e-06	0.000247577
Slc5a9	2422.8	0.24646	0.26149	3.56548e-05	0.00133865
Tirap	2195.8	0.24641	0.26532	0.000190216	0.00508153
Ctsc	1888	0.24585	0.26896	0.000617434	0.0126403
Panx1	635.5	0.24503	0.26273	0.000146285	0.00413422
Ywhah	1029.4	0.2446	0.25882	2.73837e-05	0.00108926
Acot11	2109.8	0.2439	0.2577	2.46696e-05	0.00100114
Kcnj2	2034.2	0.24333	0.26863	0.00117562	0.0203357
Vwa5a	5589.7	0.2431	0.25676	2.43771e-05	0.000991501
Uggt1	5734.1	0.24243	0.25446	8.58423e-06	0.0004112
Tjp3	10126.9	0.2402	0.25855	0.000267086	0.00669904
Iglv1	73.3	0.23924	7.19718	0.000213288	0.00554211
Skil	3961.8	0.23888	0.25869	0.000463321	0.0100687
Galnt3	2381.3	0.23855	0.25505	0.000159652	0.00444692
Ubqlnl	15.7	0.23803	2.31356	0.00318092	0.0425513
Dnajb11	4581.1	0.23755	0.24584	2.86242e-07	2.41553e-05
Nuak2	1676.2	0.23704	0.25094	5.36486e-05	0.00183841
Btg4	1052	0.23694	0.25319	0.000171735	0.00469261
Mcl1	8157.4	0.23641	0.2498	4.289e-05	0.00153376
Ms4a1	33.2	0.23417	2.73629	0.00249987	0.0360711
Spdef	2322.3	0.23363	0.26141	0.0031635	0.0424125
Slc25a30	308.4	0.23302	0.25153	0.000455847	0.00993021
Ext1	1192.1	0.23282	0.25112	0.000480371	0.0103151
Ighv2-9-1	7.1	0.23256	5.84409	0.000380551	0.00871022
Ero1l	1080.1	0.23082	0.24816	0.000411864	0.00919388
Epcam	11670.2	0.22936	0.23545	1.78579e-08	2.30355e-06
Ostc	2172.5	0.22897	0.24202	7.62423e-05	0.00243223
Nfkb2	2282	0.22817	0.25095	0.00198911	0.0303389
Cib1	4871.7	0.22634	0.23741	2.90589e-05	0.00113834
Spats2l	1425.7	0.22582	0.24372	0.000775238	0.0149095
Clic4	2473.5	0.2257	0.2489	0.00250075	0.0360711
Dbf4	391.5	0.22496	0.25057	0.00353585	0.0458721
Ptk2b	1028.4	0.22468	0.24535	0.00161529	0.0261385
Ctps	547.7	0.2246	0.24487	0.00146322	0.0240003
Pgm1	3030.8	0.22386	0.23672	0.0001193	0.00352034
Atp10a	2670.3	0.22155	0.2404	0.0013279	0.0222867
Edem1	2340.4	0.22145	0.2305	8.91617e-06	0.000424783
Jak3	726.2	0.22106	0.24335	0.00284936	0.0394801
Tex26	1202.5	0.22073	0.23898	0.00121298	0.0208621
Pak1	1685	0.22023	0.22912	8.9434e-06	0.000424783
Gm8369	5.4	0.21954	2.47176	0.00374652	0.0478151
Tmed3	3557.7	0.21922	0.23498	0.000637597	0.0128652
Flot2	3192.8	0.21897	0.23662	0.00117812	0.0203595
Cd47	6653	0.21883	0.22772	1.07488e-05	0.000495186
Gfpt1	13955	0.21826	0.22743	1.54565e-05	0.000670982
Nus1	2893.1	0.21818	0.23568	0.0011911	0.0205445
Gmppb	916	0.2175	0.23411	0.000970831	0.0175148
Eogt	1227.7	0.21742	0.22637	1.37138e-05	0.000611498
Sdcbp	11386.1	0.21716	0.23323	0.000835835	0.0157561
Mettl6	725.4	0.21699	0.22829	9.38098e-05	0.00287625
Shisa5	9934.1	0.21685	0.23	0.000277426	0.0069104
Ak6	464.2	0.2164	0.23699	0.00270813	0.0382323
Ighj4	9	0.21609	3.88532	0.00374931	0.0478169
Rnf145	4398.7	0.21594	0.23448	0.00182976	0.0287335
Hs6st1	4808.1	0.21552	0.22916	0.000386094	0.00877868
Prr13	4149.2	0.21477	0.22364	1.7935e-05	0.000765303
Akirin1	1914.5	0.21382	0.22692	0.000357244	0.00830306
Fas	748.1	0.21356	0.23462	0.00365182	0.046805
Psme2	1101.3	0.21204	0.23156	0.00290163	0.0399395
Uap1	3123	0.21173	0.21633	1.01555e-08	1.36864e-06
Fmn1	1848.5	0.21157	0.22865	0.00169119	0.0270996
Grpel2	2611	0.2098	0.22358	0.000669668	0.013363
Armc10	1011.9	0.209	0.21883	8.38575e-05	0.00262004
Zc3hav1	3359.9	0.2078	0.21677	4.90303e-05	0.0017193
Adam10	4886.9	0.20723	0.22161	0.00104629	0.018634
Rilpl2	1648.3	0.20719	0.22328	0.00183208	0.0287451
Eml4	1067.5	0.20428	0.21426	0.000160318	0.0044473
Casp7	1735.4	0.20421	0.21763	0.000945395	0.0172453
Tgif1	2295.7	0.20339	0.2134	0.000174789	0.00474663
P2rx4	6616.6	0.20221	0.21858	0.00277296	0.0387642
Ralgds	4087	0.20211	0.20556	9.03245e-10	1.61502e-07
Fosl2	7351.9	0.20162	0.21923	0.00378839	0.0482131
Myd88	1739.3	0.20149	0.20875	1.83786e-05	0.000777279
Slc25a35	1913	0.20108	0.21706	0.00267685	0.0379444
Cd24a	60819.3	0.20047	0.21506	0.00190001	0.0293268
Ddost	6904.9	0.20035	0.20601	1.79732e-06	0.000114692
Clint1	9965.6	0.19962	0.2047	5.74987e-07	4.3813e-05
Zfp710	1618	0.19961	0.21554	0.00296165	0.040455
Ifitm2	3052.7	0.198	0.20426	7.57777e-06	0.000380972
Arl6ip1	5004.9	0.19765	0.21157	0.00188456	0.0292132
Igkc	6677.4	0.19743	5.8896	0.00168707	0.0270816
Slc22a15	1149.1	0.19686	0.206	0.00019096	0.00508636
App	26888.8	0.19623	0.20014	3.38371e-08	3.84486e-06
Lcp1	4390.8	0.19563	0.21102	0.00335869	0.0442411
Trio	3328.9	0.1953	0.20864	0.00185809	0.0289071
Poc1b	1002.8	0.19529	0.20377	0.000140628	0.00401835
Trp53i11	4191.5	0.19478	0.21017	0.00359203	0.046178
Pgm3	1139.6	0.19361	0.205	0.000999036	0.0179538
Aqp4	29974.5	0.19334	0.20763	0.00293105	0.0401913
Zdhhc13	2171.4	0.19301	0.20425	0.000951567	0.0172707
Golt1b	1284.7	0.19295	0.20383	0.000827102	0.0156405
Cnpy4	695.3	0.1903	0.20163	0.00132329	0.0222715
Nlrx1	1629.3	0.1901	0.20363	0.00294466	0.0402556
Ptpn6	1468	0.18944	0.20012	0.0010289	0.0183734
Dnajc3	10589.4	0.18922	0.20216	0.00258874	0.0369858
Dtx4	1606.7	0.1867	0.19517	0.000384748	0.00877293
Pdlim7	1056.4	0.18651	0.19757	0.00161939	0.0261813
Slc25a42	924.9	0.1863	0.19328	9.72053e-05	0.00295284
Pigu	1954.2	0.18588	0.1991	0.00357403	0.0460559
Tor1aip1	2782.7	0.18576	0.19691	0.00176463	0.0279784
1110008L16Rik	856.9	0.18335	0.19327	0.0012405	0.0212526
Txndc5	4848.3	0.18329	0.18939	5.23539e-05	0.00180231
Pi4k2b	2235.6	0.1831	0.1951	0.00300316	0.0408082
Arpc1b	4954.7	0.18304	0.19024	0.000185394	0.00500452
Irak2	2231.3	0.18226	0.18869	9.18763e-05	0.00282656
Slc35b1	2648.2	0.18209	0.18658	3.44829e-06	0.000198715
Tuba1a	13047.1	0.18185	0.19332	0.00270961	0.0382323
Fam229b	463.6	0.18185	0.19413	0.00352404	0.0458176
Ppp1r12b	8939.1	0.18152	0.19222	0.00205627	0.0311789
Slc36a4	2118.4	0.18133	0.1926	0.00263835	0.0375461
Arap1	6761.9	0.1812	0.18887	0.000348788	0.00815902
Cep76	517.1	0.17986	0.19172	0.00385654	0.0487029
Galnt1	3561.3	0.17945	0.19061	0.00291611	0.0400776
Rnf149	1379.3	0.17914	0.18916	0.00185108	0.0288582
Ypel2	1199.9	0.17785	0.18667	0.00107398	0.0190147
Ccdc186	2437.6	0.17783	0.18308	3.25854e-05	0.00124938
Tes	2940.4	0.17755	0.18405	0.000175679	0.00476365
Arl6ip5	3064.9	0.17596	0.1806	1.45627e-05	0.000642859
Dpagt1	1056.9	0.17557	0.18104	6.35612e-05	0.00210229
Mfap3	1135	0.17541	0.18421	0.00136733	0.0228212
Atp8a1	2853.2	0.17502	0.18371	0.00131086	0.0221195
Slc18b1	1357.5	0.17501	0.18597	0.00380026	0.0482961
Tagln2	12282.2	0.17498	0.18233	0.00052803	0.0110751
Lrrc59	6852.6	0.17433	0.1778	9.20646e-07	6.57152e-05
Tmem164	2743.9	0.17417	0.17817	4.80132e-06	0.000260382
Smad1	1288.8	0.17382	0.1819	0.00105169	0.0186751
Man2b1	3568	0.17374	0.18308	0.00211772	0.0317905
Mpzl1	1612.5	0.17341	0.18263	0.00200779	0.0305981
Igha	8388.8	0.17326	6.60657	0.00298548	0.0405984
Gm684	1183.6	0.17275	0.18007	0.000641848	0.0129221
Erlec1	2462.4	0.17267	0.18269	0.00312898	0.0421118
Sptlc2	2978.1	0.17253	0.17564	3.43581e-07	2.79492e-05
Ptpn18	1472.7	0.17246	0.18074	0.00129581	0.0219727
Slc44a4	7870.9	0.17195	0.1777	0.000153429	0.00429578
Ppp2r1b	1422.1	0.17184	0.18076	0.00197489	0.0301986
Zdhhc18	1292.1	0.1692	0.17546	0.000388322	0.00879887
Golph3l	2013.9	0.1683	0.17594	0.00129709	0.0219739
Sept9	7739.6	0.16812	0.17742	0.00331274	0.043868
Igkv17-127	13.4	0.16776	5.07448	0.0029708	0.0404904
Kif3b	5554.2	0.16741	0.1741	0.000693929	0.0136808
Tox3	974.8	0.16705	0.17622	0.00333091	0.0440358
Morf4l2	4234.6	0.16607	0.17031	3.22468e-05	0.00124168
Ighg1	35.8	0.16601	8.48241	0.00100931	0.0180716
Litaf	3608.8	0.16539	0.17089	0.00026939	0.00673827
Calm2	7474.1	0.16475	0.17361	0.00355318	0.0459977
Tgoln1	9567.2	0.16396	0.17088	0.00119325	0.0205619
Slc44a1	6810.1	0.16197	0.1653	7.04927e-06	0.000358599
Ighv14-3	11.4	0.16186	7.16837	0.00270903	0.0382323
Rpn2	13744.9	0.16055	0.16362	4.12272e-06	0.000230502
Iglc1	120.3	0.16048	5.77286	0.00266885	0.0378906
N4bp1	3293.9	0.16024	0.16565	0.000455626	0.00993021
M6pr	6274.9	0.15943	0.16182	2.55265e-07	2.20566e-05
Vrk3	1896.6	0.15869	0.16589	0.0024259	0.0351684
Sec61a1	10624.7	0.15832	0.16136	5.75387e-06	0.000302942
Sdcbp2	3125.5	0.15818	0.16477	0.00166754	0.0268364
Ighv1-80	17	0.15808	7.17435	0.00314603	0.042241
Tpm3	3208.7	0.1573	0.16076	2.39664e-05	0.000976997
Fam96a	1311.6	0.15727	0.16181	0.00020454	0.00534566
Ern1	2181.5	0.15719	0.16252	0.000583928	0.0120792
Mfsd1	6389.9	0.15629	0.16285	0.00197218	0.0301827
Mdm2	4469.7	0.15613	0.16337	0.00312941	0.0421118
Ibtk	3316.2	0.15454	0.16083	0.00190686	0.0294073
Heatr5a	2980.3	0.1544	0.15918	0.000433457	0.00956435
Sipa1l1	3956.5	0.15394	0.15778	9.93461e-05	0.00300518
Ddx19b	3073.4	0.15358	0.16058	0.00341554	0.0447614
Gng5	1879.5	0.15304	0.15922	0.00202118	0.0307761
Acox3	2366.8	0.15267	0.15773	0.000756491	0.0146124
Prkar1a	13036.9	0.15117	0.15533	0.000264579	0.00664539
Cdc40	1564.5	0.15115	0.15594	0.000618752	0.0126403
Myl12b	5416.8	0.15079	0.15414	5.54328e-05	0.00189595
Tor4a	2354.5	0.15054	0.15471	0.000305165	0.00737094
Slc4a2	4744.3	0.14922	0.15536	0.00282895	0.039359
Rrbp1	9169.7	0.14799	0.15198	0.00030994	0.00742336
Rab6a	3832.1	0.14789	0.15299	0.00132701	0.0222867
Farsb	2267.8	0.1478	0.15063	2.27119e-05	0.00093857
Tmed9	4974.7	0.14757	0.14931	8.4547e-08	8.5298e-06
Slc35a2	2209.4	0.14716	0.15056	0.000112861	0.00335777
Alg9	1313.8	0.14508	0.1493	0.000635532	0.0128379
Ripk1	1116.3	0.14494	0.15041	0.00248425	0.0358905
Selk	1687	0.14456	0.14952	0.00163382	0.0263675
Ahcyl2	3341.6	0.14431	0.14884	0.00106185	0.0188185
Mat2a	4025.3	0.14367	0.14879	0.00214547	0.0320737
Sav1	1981.5	0.14344	0.14884	0.00273125	0.038414
Mapk14	3623.3	0.14334	0.14579	1.40565e-05	0.000625238
Mydgf	2289.2	0.14053	0.14532	0.00213605	0.0319593
Srd5a3	1295.9	0.14029	0.1446	0.00137624	0.0229191
Fkbp2	1399.6	0.13895	0.14425	0.00381863	0.0483935
Vps18	1073.5	0.13853	0.14284	0.00170359	0.0272257
Ssr4	3015.7	0.13852	0.14307	0.0020845	0.0314749
Ppp1r11	1645.8	0.138	0.14191	0.0010097	0.0180716
Ube2j1	2207.4	0.13799	0.14313	0.00395125	0.0494837
Nqo2	2738.9	0.13751	0.14262	0.00397182	0.0495695
Ighv3-8	7.7	0.13621	6.31675	0.00277093	0.0387642
Ssr2	3297.4	0.13577	0.13976	0.00147747	0.02419
Prdm4	1625	0.13287	0.13627	0.000913941	0.0167562
Lmtk2	5683.8	0.1328	0.13716	0.00317649	0.0425491
Derl1	2333.9	0.13152	0.13451	0.000522743	0.0110074
Dpy30	2170.4	0.12751	0.13021	0.000469961	0.010152
Igkv16-104	31.6	0.12721	8.32692	0.00396152	0.0495094
Chmp4b	8450.6	0.12716	0.13014	0.000919636	0.0168435
Stt3a	8070	0.12562	0.12871	0.00137418	0.0229144
Fam171a1	2538.2	0.12501	0.12832	0.00209837	0.0315787
Sik2	2187.3	0.12334	0.12586	0.000603688	0.0124168
Nup50	2784.6	0.122	0.12525	0.00282054	0.0392723
R3hdm4	6131.4	0.12087	0.12224	8.41001e-06	0.00040937
Cfl1	5322.7	0.12033	0.12161	4.26756e-06	0.000235681
Ncstn	5916.9	0.12012	0.1218	6.20801e-05	0.00206846
Dpp3	4623.7	0.11998	0.12331	0.00393775	0.0493489
Tpm4	6297.4	0.11976	0.12235	0.00115976	0.0201968
Hdlbp	18101.6	0.11942	0.12187	0.000909789	0.0167215
Ctsb	15174.4	0.11856	0.12127	0.00178351	0.0281541
Surf4	9291.8	0.11765	0.11892	7.64006e-06	0.000381138
Brpf1	1587.7	0.1155	0.11839	0.00358104	0.046094
Sdf4	7707	0.11487	0.11702	0.000850431	0.0159812
Smcr8	1768.4	0.11176	0.11389	0.00132997	0.0223007
Ganab	7742.9	0.11103	0.11348	0.00292729	0.0401702
Exoc6b	2777.5	0.11092	0.11342	0.0032168	0.0429041
Efr3a	3846.3	0.10974	0.11215	0.00320279	0.0427804
Copb2	8502.1	0.10885	0.11131	0.00385425	0.0487029
Nadk	4010.8	0.1076	0.10888	0.000103661	0.00312001
Ifnar1	1779.7	0.10709	0.109	0.00150312	0.0245877
Gnai2	7488.2	0.10531	0.10714	0.00154851	0.0251705
P4hb	32712.3	0.10256	0.10458	0.0037214	0.0475281
Snx5	3650.3	0.10245	0.10438	0.00296414	0.040455
Smap2	2113.8	0.10222	0.10416	0.00327308	0.0435135
Dhx9	6852.1	0.09779	0.09941	0.00259125	0.0369924
Larp4b	7405.6	0.09184	0.09312	0.00217128	0.0323258
Ptpn3	4630.7	0.07214	0.07281	0.0031784	0.0425491
Vcp	4868.8	0.06728	0.06785	0.00396545	0.0495243
