# Supplementary material for: Type I Interferon Signaling Is a Common Factor Driving Streptococcus pneumoniae and Influenza A Virus Shedding and Transmission
Source: mBio. 2021 Feb 16;12(1):e03589-20. doi: 10.1128/mBio.03589-20 (PMC8545127; doi:10.1128/mBio.03589-20)
Supplement: TABLE S2 [file mbio.03589-20-st002.xlsx]

## Sheet: Supplemental Table 2
Inteferome analysis of upregulated genes: ISGs
Gene Name	Description
3110043O21Rik	RIKEN cDNA 3110043O21 gene [Source:MGI Symbol;Acc:MGI:1920455]
4930539E08Rik	RIKEN cDNA 4930539E08 gene [Source:MGI Symbol;Acc:MGI:1925441]
5031414D18Rik	RIKEN cDNA 5031414D18 gene [Source:MGI Symbol;Acc:MGI:2685590]
5430427O19Rik	RIKEN cDNA 5430427O19 gene [Source:MGI Symbol;Acc:MGI:1918648]
9930111J21Rik1	RIKEN cDNA 9930111J21 gene 1 [Source:MGI Symbol;Acc:MGI:3041173]
A530064D06Rik	RIKEN cDNA A530064D06 gene [Source:MGI Symbol;Acc:MGI:2443476]
AB124611	cDNA sequence AB124611 [Source:MGI Symbol;Acc:MGI:3043001]
Acap1	ArfGAP with coiled-coil, ankyrin repeat and PH domains 1 [Source:MGI Symbol;Acc:MGI:2388270]
Acot11	acyl-CoA thioesterase 11 [Source:MGI Symbol;Acc:MGI:1913736]
Acox3	acyl-Coenzyme A oxidase 3, pristanoyl [Source:MGI Symbol;Acc:MGI:1933156]
Adam19	a disintegrin and metallopeptidase domain 19 (meltrin beta) [Source:MGI Symbol;Acc:MGI:105377]
Adar	adenosine deaminase, RNA-specific [Source:MGI Symbol;Acc:MGI:1889575]
AF251705	cDNA sequence AF251705 [Source:MGI Symbol;Acc:MGI:2153249]
Agr2	anterior gradient 2 [Source:MGI Symbol;Acc:MGI:1344405]
Ahcyl2	S-adenosylhomocysteine hydrolase-like 2 [Source:MGI Symbol;Acc:MGI:1921590]
AI607873	expressed sequence AI607873 [Source:MGI Symbol;Acc:MGI:2138302]
Aim2	absent in melanoma 2 [Source:MGI Symbol;Acc:MGI:2686159]
Akna	AT-hook transcription factor [Source:MGI Symbol;Acc:MGI:2140340]
Akt3	thymoma viral proto-oncogene 3 [Source:MGI Symbol;Acc:MGI:1345147]
Alox5ap	arachidonate 5-lipoxygenase activating protein [Source:MGI Symbol;Acc:MGI:107505]
Amica1	adhesion molecule, interacts with CXADR antigen 1 [Source:MGI Symbol;Acc:MGI:2685484]
Ampd3	adenosine monophosphate deaminase 3 [Source:MGI Symbol;Acc:MGI:1096344]
Ankrd37	ankyrin repeat domain 37 [Source:MGI Symbol;Acc:MGI:3603344]
Anxa6	annexin A6 [Source:MGI Symbol;Acc:MGI:88255]
Ap1s2	adaptor-related protein complex 1, sigma 2 subunit [Source:MGI Symbol;Acc:MGI:1889383]
Apaf1	apoptotic peptidase activating factor 1 [Source:MGI Symbol;Acc:MGI:1306796]
Apbb1ip	amyloid beta (A4) precursor protein-binding, family B, member 1 interacting protein [Source:MGI Symbol;Acc:MGI:1861354]
Apobec1	apolipoprotein B mRNA editing enzyme, catalytic polypeptide 1 [Source:MGI Symbol;Acc:MGI:103298]
Apol9a	apolipoprotein L 9a [Source:MGI Symbol;Acc:MGI:3606001]
Aqp4	aquaporin 4 [Source:MGI Symbol;Acc:MGI:107387]
Arap3	ArfGAP with RhoGAP domain, ankyrin repeat and PH domain 3 [Source:MGI Symbol;Acc:MGI:2147274]
Arhgap15	Rho GTPase activating protein 15 [Source:MGI Symbol;Acc:MGI:1923367]
Arhgap4	Rho GTPase activating protein 4 [Source:MGI Symbol;Acc:MGI:2159577]
Arhgap9	Rho GTPase activating protein 9 [Source:MGI Symbol;Acc:MGI:2143764]
Arid5a	AT rich interactive domain 5A (MRF1-like) [Source:MGI Symbol;Acc:MGI:2443039]
Arl11	ADP-ribosylation factor-like 11 [Source:MGI Symbol;Acc:MGI:2444054]
Arl6ip1	ADP-ribosylation factor-like 6 interacting protein 1 [Source:MGI Symbol;Acc:MGI:1858943]
Arl6ip5	ADP-ribosylation factor-like 6 interacting protein 5 [Source:MGI Symbol;Acc:MGI:1929501]
Armc10	armadillo repeat containing 10 [Source:MGI Symbol;Acc:MGI:1914461]
Arpc1b	actin related protein 2/3 complex, subunit 1B [Source:MGI Symbol;Acc:MGI:1343142]
Asic2	acid-sensing (proton-gated) ion channel 2 [Source:MGI Symbol;Acc:MGI:1100867]
Asns	asparagine synthetase [Source:MGI Symbol;Acc:MGI:1350929]
Atp10a	ATPase, class V, type 10A [Source:MGI Symbol;Acc:MGI:1330809]
Atp1a3	ATPase, Na+/K+ transporting, alpha 3 polypeptide [Source:MGI Symbol;Acc:MGI:88107]
Atp8a1	ATPase, aminophospholipid transporter (APLT), class I, type 8A, member 1 [Source:MGI Symbol;Acc:MGI:1330848]
B430306N03Rik	RIKEN cDNA B430306N03 gene [Source:MGI Symbol;Acc:MGI:2443478]
Bank1	B cell scaffold protein with ankyrin repeats 1 [Source:MGI Symbol;Acc:MGI:2442120]
BC018473	cDNA sequence BC018473 [Source:MGI Symbol;Acc:MGI:3039625]
Bcl2a1b	B cell leukemia/lymphoma 2 related protein A1b [Source:MGI Symbol;Acc:MGI:1278326]
Bcl2a1d	B cell leukemia/lymphoma 2 related protein A1d [Source:MGI Symbol;Acc:MGI:1278325]
Bcl2l15	BCLl2-like 15 [Source:MGI Symbol;Acc:MGI:2685412]
Bcl3	B cell leukemia/lymphoma 3 [Source:MGI Symbol;Acc:MGI:88140]
Bend4	BEN domain containing 4 [Source:MGI Symbol;Acc:MGI:3648414]
Birc3	baculoviral IAP repeat-containing 3 [Source:MGI Symbol;Acc:MGI:1197007]
Bmf	BCL2 modifying factor [Source:MGI Symbol;Acc:MGI:2176433]
Bst1	bone marrow stromal cell antigen 1 [Source:MGI Symbol;Acc:MGI:105370]
C130050O18Rik	RIKEN cDNA C130050O18 gene [Source:MGI Symbol;Acc:MGI:2442694]
C2	complement component 2 (within H-2S) [Source:MGI Symbol;Acc:MGI:88226]
C3	complement component 3 [Source:MGI Symbol;Acc:MGI:88227]
C920025E04Rik	RIKEN cDNA C920025E04 gene [Source:MGI Symbol;Acc:MGI:2442805]
Calm2	calmodulin 2 [Source:MGI Symbol;Acc:MGI:103250]
Carhsp1	calcium regulated heat stable protein 1 [Source:MGI Symbol;Acc:MGI:1196368]
Casp4	caspase 4, apoptosis-related cysteine peptidase [Source:MGI Symbol;Acc:MGI:107700]
Casp7	caspase 7 [Source:MGI Symbol;Acc:MGI:109383]
Ccdc88b	coiled-coil domain containing 88B [Source:MGI Symbol;Acc:MGI:1925567]
Ccl17	chemokine (C-C motif) ligand 17 [Source:MGI Symbol;Acc:MGI:1329039]
Ccl3	chemokine (C-C motif) ligand 3 [Source:MGI Symbol;Acc:MGI:98260]
Ccl4	chemokine (C-C motif) ligand 4 [Source:MGI Symbol;Acc:MGI:98261]
Ccrl2	chemokine (C-C motif) receptor-like 2 [Source:MGI Symbol;Acc:MGI:1920904]
Cd101	CD101 antigen [Source:MGI Symbol;Acc:MGI:2685862]
Cd14	CD14 antigen [Source:MGI Symbol;Acc:MGI:88318]
Cd244	CD244 natural killer cell receptor 2B4 [Source:MGI Symbol;Acc:MGI:109294]
Cd24a	CD24a antigen [Source:MGI Symbol;Acc:MGI:88323]
Cd300a	CD300A antigen [Source:MGI Symbol;Acc:MGI:2443411]
Cd300lb	CD300 antigen like family member B [Source:MGI Symbol;Acc:MGI:2685099]
Cd300ld	CD300 molecule-like family member d [Source:MGI Symbol;Acc:MGI:2442358]
Cd300lf	CD300 antigen like family member F [Source:MGI Symbol;Acc:MGI:2442359]
Cd37	CD37 antigen [Source:MGI Symbol;Acc:MGI:88330]
Cd38	CD38 antigen [Source:MGI Symbol;Acc:MGI:107474]
Cd47	CD47 antigen (Rh-related antigen, integrin-associated signal transducer) [Source:MGI Symbol;Acc:MGI:96617]
Cd47	CD47 antigen (Rh-related antigen, integrin-associated signal transducer) [Source:MGI Symbol;Acc:MGI:96617]
Cd52	CD52 antigen [Source:MGI Symbol;Acc:MGI:1346088]
Cd69	CD69 antigen [Source:MGI Symbol;Acc:MGI:88343]
Cd79b	CD79B antigen [Source:MGI Symbol;Acc:MGI:96431]
Cd80	CD80 antigen [Source:MGI Symbol;Acc:MGI:101775]
Cd84	CD84 antigen [Source:MGI Symbol;Acc:MGI:1336885]
Cd86	CD86 antigen [Source:MGI Symbol;Acc:MGI:101773]
Cdhr4	cadherin-related family member 4 [Source:MGI Symbol;Acc:MGI:1916648]
Cdr2	cerebellar degeneration-related 2 [Source:MGI Symbol;Acc:MGI:1100885]
Cep76	centrosomal protein 76 [Source:MGI Symbol;Acc:MGI:1923401]
Cfp	complement factor properdin [Source:MGI Symbol;Acc:MGI:97545]
Cgref1	cell growth regulator with EF hand domain 1 [Source:MGI Symbol;Acc:MGI:1915817]
Chmp4b	charged multivesicular body protein 4B [Source:MGI Symbol;Acc:MGI:1922858]
Cldn7	claudin 7 [Source:MGI Symbol;Acc:MGI:1859285]
Clec12a	C-type lectin domain family 12, member a [Source:MGI Symbol;Acc:MGI:3040968]
Clec2d	C-type lectin domain family 2, member d [Source:MGI Symbol;Acc:MGI:2135589]
Clec4d	C-type lectin domain family 4, member d [Source:MGI Symbol;Acc:MGI:1298389]
Clec4e	C-type lectin domain family 4, member e [Source:MGI Symbol;Acc:MGI:1861232]
Clec5a	C-type lectin domain family 5, member a [Source:MGI Symbol;Acc:MGI:1345151]
Clec7a	C-type lectin domain family 7, member a [Source:MGI Symbol;Acc:MGI:1861431]
Clic4	chloride intracellular channel 4 (mitochondrial) [Source:MGI Symbol;Acc:MGI:1352754]
Clint1	clathrin interactor 1 [Source:MGI Symbol;Acc:MGI:2144243]
Cmah	cytidine monophospho-N-acetylneuraminic acid hydroxylase [Source:MGI Symbol;Acc:MGI:103227]
Cnnm2	cyclin M2 [Source:MGI Symbol;Acc:MGI:2151054]
Cnr2	cannabinoid receptor 2 (macrophage) [Source:MGI Symbol;Acc:MGI:104650]
Coro1a	coronin, actin binding protein 1A [Source:MGI Symbol;Acc:MGI:1345961]
Cp	ceruloplasmin [Source:MGI Symbol;Acc:MGI:88476]
Cpm	carboxypeptidase M [Source:MGI Symbol;Acc:MGI:1917824]
Creld2	cysteine-rich with EGF-like domains 2 [Source:MGI Symbol;Acc:MGI:1923987]
Crot	carnitine O-octanoyltransferase [Source:MGI Symbol;Acc:MGI:1921364]
Csf1	colony stimulating factor 1 (macrophage) [Source:MGI Symbol;Acc:MGI:1339753]
Csf2rb	colony stimulating factor 2 receptor, beta, low-affinity (granulocyte-macrophage) [Source:MGI Symbol;Acc:MGI:1339759]
Csf2rb2	colony stimulating factor 2 receptor, beta 2, low-affinity (granulocyte-macrophage) [Source:MGI Symbol;Acc:MGI:1339760]
Csf3r	colony stimulating factor 3 receptor (granulocyte) [Source:MGI Symbol;Acc:MGI:1339755]
Ctps	cytidine 5'-triphosphate synthase [Source:MGI Symbol;Acc:MGI:1858304]
Ctsb	cathepsin B [Source:MGI Symbol;Acc:MGI:88561]
Ctsc	cathepsin C [Source:MGI Symbol;Acc:MGI:109553]
Cxcl15	chemokine (C-X-C motif) ligand 15 [Source:MGI Symbol;Acc:MGI:1339941]
Cxcl2	chemokine (C-X-C motif) ligand 2 [Source:MGI Symbol;Acc:MGI:1340094]
Cxcl5	chemokine (C-X-C motif) ligand 5 [Source:MGI Symbol;Acc:MGI:1096868]
Cxcr4	chemokine (C-X-C motif) receptor 4 [Source:MGI Symbol;Acc:MGI:109563]
Cyba	cytochrome b-245, alpha polypeptide [Source:MGI Symbol;Acc:MGI:1316658]
Cybb	cytochrome b-245, beta polypeptide [Source:MGI Symbol;Acc:MGI:88574]
Cyp4f18	cytochrome P450, family 4, subfamily f, polypeptide 18 [Source:MGI Symbol;Acc:MGI:1919304]
D330045A20Rik	RIKEN cDNA D330045A20 gene [Source:MGI Symbol;Acc:MGI:2147848]
Dapp1	dual adaptor for phosphotyrosine and 3-phosphoinositides 1 [Source:MGI Symbol;Acc:MGI:1347063]
Ddx19b	DEAD (Asp-Glu-Ala-Asp) box polypeptide 19b [Source:MGI Symbol;Acc:MGI:2148251]
Ddx58	DEAD (Asp-Glu-Ala-Asp) box polypeptide 58 [Source:MGI Symbol;Acc:MGI:2442858]
Dennd4a	DENN/MADD domain containing 4A [Source:MGI Symbol;Acc:MGI:2142979]
Derl1	Der1-like domain family, member 1 [Source:MGI Symbol;Acc:MGI:1915069]
Dhrs9	dehydrogenase/reductase (SDR family) member 9 [Source:MGI Symbol;Acc:MGI:2442798]
Dnajb11	DnaJ (Hsp40) homolog, subfamily B, member 11 [Source:MGI Symbol;Acc:MGI:1915088]
Dnajc3	DnaJ (Hsp40) homolog, subfamily C, member 3 [Source:MGI Symbol;Acc:MGI:107373]
Dock10	dedicator of cytokinesis 10 [Source:MGI Symbol;Acc:MGI:2146320]
Dock11	dedicator of cytokinesis 11 [Source:MGI Symbol;Acc:MGI:1923224]
Dpagt1	dolichyl-phosphate (UDP-N-acetylglucosamine) acetylglucosaminephosphotransferase 1 (GlcNAc-1-P transferase) [Source:MGI Symbol;Acc:MGI:1196396]
Dpy30	dpy-30 homolog (C. elegans) [Source:MGI Symbol;Acc:MGI:1913560]
Dtx4	deltex 4 homolog (Drosophila) [Source:MGI Symbol;Acc:MGI:2672905]
Dusp2	dual specificity phosphatase 2 [Source:MGI Symbol;Acc:MGI:101911]
Ebi3	Epstein-Barr virus induced gene 3 [Source:MGI Symbol;Acc:MGI:1354171]
Edem1	ER degradation enhancer, mannosidase alpha-like 1 [Source:MGI Symbol;Acc:MGI:2180139]
Egr2	early growth response 2 [Source:MGI Symbol;Acc:MGI:95296]
Eif2ak2	eukaryotic translation initiation factor 2-alpha kinase 2 [Source:MGI Symbol;Acc:MGI:1353449]
Elmo1	engulfment and cell motility 1 [Source:MGI Symbol;Acc:MGI:2153044]
Elovl5	ELOVL family member 5, elongation of long chain fatty acids (yeast) [Source:MGI Symbol;Acc:MGI:1916051]
Entpd3	ectonucleoside triphosphate diphosphohydrolase 3 [Source:MGI Symbol;Acc:MGI:1321386]
Epcam	epithelial cell adhesion molecule [Source:MGI Symbol;Acc:MGI:106653]
Eps8	epidermal growth factor receptor pathway substrate 8 [Source:MGI Symbol;Acc:MGI:104684]
Erlec1	endoplasmic reticulum lectin 1 [Source:MGI Symbol;Acc:MGI:1914003]
Ero1lb	ERO1-like beta (S. cerevisiae) [Source:MGI Symbol;Acc:MGI:1914725]
Etv6	ets variant gene 6 (TEL oncogene) [Source:MGI Symbol;Acc:MGI:109336]
Evi2a	ecotropic viral integration site 2a [Source:MGI Symbol;Acc:MGI:95458]
Ext1	exostoses (multiple) 1 [Source:MGI Symbol;Acc:MGI:894663]
F10	coagulation factor X [Source:MGI Symbol;Acc:MGI:103107]
Fam171a1	family with sequence similarity 171, member A1 [Source:MGI Symbol;Acc:MGI:2442917]
Fam20c	family with sequence similarity 20, member C [Source:MGI Symbol;Acc:MGI:2136853]
Fam229b	family with sequence similarity 229, member B [Source:MGI Symbol;Acc:MGI:1913587]
Fam46a	family with sequence similarity 46, member A [Source:MGI Symbol;Acc:MGI:2670964]
Farsb	phenylalanyl-tRNA synthetase, beta subunit [Source:MGI Symbol;Acc:MGI:1346035]
Fas	Fas (TNF receptor superfamily member 6) [Source:MGI Symbol;Acc:MGI:95484]
Fbxo32	F-box protein 32 [Source:MGI Symbol;Acc:MGI:1914981]
Fcer1g	Fc receptor, IgE, high affinity I, gamma polypeptide [Source:MGI Symbol;Acc:MGI:95496]
Fcgr2b	Fc receptor, IgG, low affinity IIb [Source:MGI Symbol;Acc:MGI:95499]
Fcgr3	Fc receptor, IgG, low affinity III [Source:MGI Symbol;Acc:MGI:95500]
Fcrl1	Fc receptor-like 1 [Source:MGI Symbol;Acc:MGI:2442862]
Fcrla	Fc receptor-like A [Source:MGI Symbol;Acc:MGI:2138647]
Fes	feline sarcoma oncogene [Source:MGI Symbol;Acc:MGI:95514]
Ffar2	free fatty acid receptor 2 [Source:MGI Symbol;Acc:MGI:2441731]
Ffar4	free fatty acid receptor 4 [Source:MGI Symbol;Acc:MGI:2147577]
Fgl1	fibrinogen-like protein 1 [Source:MGI Symbol;Acc:MGI:102795]
Fgl2	fibrinogen-like protein 2 [Source:MGI Symbol;Acc:MGI:103266]
Fli1	Friend leukemia integration 1 [Source:MGI Symbol;Acc:MGI:95554]
Fmnl2	formin-like 2 [Source:MGI Symbol;Acc:MGI:1918659]
Fmnl3	formin-like 3 [Source:MGI Symbol;Acc:MGI:109569]
Fndc3a	fibronectin type III domain containing 3A [Source:MGI Symbol;Acc:MGI:1196463]
Fndc3b	fibronectin type III domain containing 3B [Source:MGI Symbol;Acc:MGI:1919257]
Fosl2	fos-like antigen 2 [Source:MGI Symbol;Acc:MGI:102858]
Fut8	fucosyltransferase 8 [Source:MGI Symbol;Acc:MGI:1858901]
Fxyd5	FXYD domain-containing ion transport regulator 5 [Source:MGI Symbol;Acc:MGI:1201785]
Fyb	FYN binding protein [Source:MGI Symbol;Acc:MGI:1346327]
Galnt3	UDP-N-acetyl-alpha-D-galactosamine:polypeptide N-acetylgalactosaminyltransferase 3 [Source:MGI Symbol;Acc:MGI:894695]
Galnt4	UDP-N-acetyl-alpha-D-galactosamine:polypeptide N-acetylgalactosaminyltransferase 4 [Source:MGI Symbol;Acc:MGI:894692]
Galnt5	UDP-N-acetyl-alpha-D-galactosamine:polypeptide N-acetylgalactosaminyltransferase 5 [Source:MGI Symbol;Acc:MGI:2179403]
Gch1	GTP cyclohydrolase 1 [Source:MGI Symbol;Acc:MGI:95675]
Gcnt1	glucosaminyl (N-acetyl) transferase 1, core 2 [Source:MGI Symbol;Acc:MGI:95676]
Gcnt2	glucosaminyl (N-acetyl) transferase 2, I-branching enzyme [Source:MGI Symbol;Acc:MGI:1100870]
Gdpd1	glycerophosphodiester phosphodiesterase domain containing 1 [Source:MGI Symbol;Acc:MGI:1913819]
Gla	galactosidase, alpha [Source:MGI Symbol;Acc:MGI:1347344]
Glipr1	GLI pathogenesis-related 1 (glioma) [Source:MGI Symbol;Acc:MGI:1920940]
Glipr2	GLI pathogenesis-related 2 [Source:MGI Symbol;Acc:MGI:1917770]
Gm15832	predicted gene 15832 [Source:MGI Symbol;Acc:MGI:3834078]
Gm17084	predicted gene 17084 [Source:MGI Symbol;Acc:MGI:4937911]
Gm1966	predicted gene 1966 [Source:MGI Symbol;Acc:MGI:3584360]
Gm4955	predicted gene 4955 [Source:MGI Symbol;Acc:MGI:3646410]
Gm5431	predicted gene 5431 [Source:MGI Symbol;Acc:MGI:3645205]
Gm5483	predicted gene 5483 [Source:MGI Symbol;Acc:MGI:3645124]
Gm5530	predicted gene 5530 [Source:MGI Symbol;Acc:MGI:3646374]
Gm6377	predicted gene 6377 [Source:MGI Symbol;Acc:MGI:3647255]
Gm6792	predicted gene 6792 [Source:MGI Symbol;Acc:MGI:3643580]
Gm7361	predicted gene 7361 [Source:MGI Symbol;Acc:MGI:3805965]
Gm8995	predicted gene 8995 [Source:MGI Symbol;Acc:MGI:3644223]
Gm9791	predicted pseudogene 9791 [Source:MGI Symbol;Acc:MGI:3642317]
Gmppb	GDP-mannose pyrophosphorylase B [Source:MGI Symbol;Acc:MGI:2660880]
Gngt2	guanine nucleotide binding protein (G protein), gamma transducing activity polypeptide 2 [Source:MGI Symbol;Acc:MGI:893584]
Gpcpd1	glycerophosphocholine phosphodiesterase GDE1 homolog (S. cerevisiae) [Source:MGI Symbol;Acc:MGI:104898]
Gpr171	G protein-coupled receptor 171 [Source:MGI Symbol;Acc:MGI:2442043]
Gpr84	G protein-coupled receptor 84 [Source:MGI Symbol;Acc:MGI:1934129]
Gsdmd	gasdermin D [Source:MGI Symbol;Acc:MGI:1916396]
Gusb	glucuronidase, beta [Source:MGI Symbol;Acc:MGI:95872]
Gzma	granzyme A [Source:MGI Symbol;Acc:MGI:109266]
H2-Q10	histocompatibility 2, Q region locus 10 [Source:MGI Symbol;Acc:MGI:95929]
Hck	hemopoietic cell kinase [Source:MGI Symbol;Acc:MGI:96052]
Hcls1	hematopoietic cell specific Lyn substrate 1 [Source:MGI Symbol;Acc:MGI:104568]
Hdlbp	high density lipoprotein (HDL) binding protein [Source:MGI Symbol;Acc:MGI:99256]
Helz2	helicase with zinc finger 2, transcriptional coactivator [Source:MGI Symbol;Acc:MGI:2385169]
Hk2	hexokinase 2 [Source:MGI Symbol;Acc:MGI:1315197]
Hk3	hexokinase 3 [Source:MGI Symbol;Acc:MGI:2670962]
Hmha1	histocompatibility (minor) HA-1 [Source:MGI Symbol;Acc:MGI:1917969]
Hpn	hepsin [Source:MGI Symbol;Acc:MGI:1196620]
Hrh2	histamine receptor H2 [Source:MGI Symbol;Acc:MGI:108482]
Hs3st1	heparan sulfate (glucosamine) 3-O-sulfotransferase 1 [Source:MGI Symbol;Acc:MGI:1201606]
Hs6st1	heparan sulfate 6-O-sulfotransferase 1 [Source:MGI Symbol;Acc:MGI:1354958]
Hsp90b1	heat shock protein 90, beta (Grp94), member 1 [Source:MGI Symbol;Acc:MGI:98817]
Hspa5	heat shock protein 5 [Source:MGI Symbol;Acc:MGI:95835]
Hvcn1	hydrogen voltage-gated channel 1 [Source:MGI Symbol;Acc:MGI:1921346]
I830077J02Rik	RIKEN cDNA I830077J02 gene [Source:MGI Symbol;Acc:MGI:3588284]
Ibtk	inhibitor of Bruton agammaglobulinemia tyrosine kinase [Source:MGI Symbol;Acc:MGI:1918677]
Icam1	intercellular adhesion molecule 1 [Source:MGI Symbol;Acc:MGI:96392]
Ifi203	interferon activated gene 203 [Source:MGI Symbol;Acc:MGI:96428]
Ifi205	interferon activated gene 205 [Source:MGI Symbol;Acc:MGI:101847]
Ifit2	interferon-induced protein with tetratricopeptide repeats 2 [Source:MGI Symbol;Acc:MGI:99449]
Ifitm1	interferon induced transmembrane protein 1 [Source:MGI Symbol;Acc:MGI:1915963]
Ifitm2	interferon induced transmembrane protein 2 [Source:MGI Symbol;Acc:MGI:1933382]
Ifitm3	interferon induced transmembrane protein 3 [Source:MGI Symbol;Acc:MGI:1913391]
Ifitm6	interferon induced transmembrane protein 6 [Source:MGI Symbol;Acc:MGI:2686976]
Ifnar1	interferon (alpha and beta) receptor 1 [Source:MGI Symbol;Acc:MGI:107658]
Ifngr2	interferon gamma receptor 2 [Source:MGI Symbol;Acc:MGI:107654]
Igha	immunoglobulin heavy constant alpha [Source:MGI Symbol;Acc:MGI:96444]
Ighm	immunoglobulin heavy constant mu [Source:MGI Symbol;Acc:MGI:96448]
Igkv7-33	immunoglobulin kappa chain variable 7-33 [Source:MGI Symbol;Acc:MGI:3577282]
Igsf6	immunoglobulin superfamily, member 6 [Source:MGI Symbol;Acc:MGI:1891393]
Ikzf1	IKAROS family zinc finger 1 [Source:MGI Symbol;Acc:MGI:1342540]
Il10ra	interleukin 10 receptor, alpha [Source:MGI Symbol;Acc:MGI:96538]
Il16	interleukin 16 [Source:MGI Symbol;Acc:MGI:1270855]
Il18r1	interleukin 18 receptor 1 [Source:MGI Symbol;Acc:MGI:105383]
Il18rap	interleukin 18 receptor accessory protein [Source:MGI Symbol;Acc:MGI:1338888]
Il1b	interleukin 1 beta [Source:MGI Symbol;Acc:MGI:96543]
Il1rn	interleukin 1 receptor antagonist [Source:MGI Symbol;Acc:MGI:96547]
Il4i1	interleukin 4 induced 1 [Source:MGI Symbol;Acc:MGI:109552]
Il4ra	interleukin 4 receptor, alpha [Source:MGI Symbol;Acc:MGI:105367]
Il7r	interleukin 7 receptor [Source:MGI Symbol;Acc:MGI:96562]
Ip6k1	inositol hexaphosphate kinase 1 [Source:MGI Symbol;Acc:MGI:1351633]
Ipcef1	interaction protein for cytohesin exchange factors 1 [Source:MGI Symbol;Acc:MGI:2444159]
Irak2	interleukin-1 receptor-associated kinase 2 [Source:MGI Symbol;Acc:MGI:2429603]
Irak3	interleukin-1 receptor-associated kinase 3 [Source:MGI Symbol;Acc:MGI:1921164]
Irf4	interferon regulatory factor 4 [Source:MGI Symbol;Acc:MGI:1096873]
Irf9	interferon regulatory factor 9 [Source:MGI Symbol;Acc:MGI:107587]
Irg1	immunoresponsive gene 1 [Source:MGI Symbol;Acc:MGI:103206]
Isg20	interferon-stimulated protein [Source:MGI Symbol;Acc:MGI:1928895]
Itga4	integrin alpha 4 [Source:MGI Symbol;Acc:MGI:96603]
Itgax	integrin alpha X [Source:MGI Symbol;Acc:MGI:96609]
Jak3	Janus kinase 3 [Source:MGI Symbol;Acc:MGI:99928]
Kcne3	potassium voltage-gated channel, Isk-related subfamily, gene 3 [Source:MGI Symbol;Acc:MGI:1891124]
Kcnj2	potassium inwardly-rectifying channel, subfamily J, member 2 [Source:MGI Symbol;Acc:MGI:104744]
Kctd12	potassium channel tetramerisation domain containing 12 [Source:MGI Symbol;Acc:MGI:2145823]
Kdr	kinase insert domain protein receptor [Source:MGI Symbol;Acc:MGI:96683]
Kif2c	kinesin family member 2C [Source:MGI Symbol;Acc:MGI:1921054]
Klra2	killer cell lectin-like receptor, subfamily A, member 2 [Source:MGI Symbol;Acc:MGI:101906]
Kmo	kynurenine 3-monooxygenase (kynurenine 3-hydroxylase) [Source:MGI Symbol;Acc:MGI:2138151]
Krt222	keratin 222 [Source:MGI Symbol;Acc:MGI:2442728]
Lacc1	laccase (multicopper oxidoreductase) domain containing 1 [Source:MGI Symbol;Acc:MGI:2445077]
Lag3	lymphocyte-activation gene 3 [Source:MGI Symbol;Acc:MGI:106588]
Larp4b	La ribonucleoprotein domain family, member 4B [Source:MGI Symbol;Acc:MGI:106330]
Lbp	lipopolysaccharide binding protein [Source:MGI Symbol;Acc:MGI:1098776]
Lcn2	lipocalin 2 [Source:MGI Symbol;Acc:MGI:96757]
Lcp1	lymphocyte cytosolic protein 1 [Source:MGI Symbol;Acc:MGI:104808]
Lcp2	lymphocyte cytosolic protein 2 [Source:MGI Symbol;Acc:MGI:1321402]
Lgals3bp	lectin, galactoside-binding, soluble, 3 binding protein [Source:MGI Symbol;Acc:MGI:99554]
Litaf	LPS-induced TN factor [Source:MGI Symbol;Acc:MGI:1929512]
Lmtk2	lemur tyrosine kinase 2 [Source:MGI Symbol;Acc:MGI:3036247]
Lpgat1	lysophosphatidylglycerol acyltransferase 1 [Source:MGI Symbol;Acc:MGI:2446186]
Lrp8	low density lipoprotein receptor-related protein 8, apolipoprotein e receptor [Source:MGI Symbol;Acc:MGI:1340044]
Lrrc2	leucine rich repeat containing 2 [Source:MGI Symbol;Acc:MGI:1921499]
Lrrc25	leucine rich repeat containing 25 [Source:MGI Symbol;Acc:MGI:2445284]
Lrrc59	leucine rich repeat containing 59 [Source:MGI Symbol;Acc:MGI:2138133]
Lsp1	lymphocyte specific 1 [Source:MGI Symbol;Acc:MGI:96832]
Lst1	leukocyte specific transcript 1 [Source:MGI Symbol;Acc:MGI:1096324]
Ltf	lactotransferrin [Source:MGI Symbol;Acc:MGI:96837]
Ly6c2	lymphocyte antigen 6 complex, locus C2 [Source:MGI Symbol;Acc:MGI:3712069]
Ly6i	lymphocyte antigen 6 complex, locus I [Source:MGI Symbol;Acc:MGI:1888480]
Lyn	Yamaguchi sarcoma viral (v-yes-1) oncogene homolog [Source:MGI Symbol;Acc:MGI:96892]
M6pr	mannose-6-phosphate receptor, cation dependent [Source:MGI Symbol;Acc:MGI:96904]
Manf	mesencephalic astrocyte-derived neurotrophic factor [Source:MGI Symbol;Acc:MGI:1922090]
Map3k8	mitogen-activated protein kinase kinase kinase 8 [Source:MGI Symbol;Acc:MGI:1346878]
Map4k1	mitogen-activated protein kinase kinase kinase kinase 1 [Source:MGI Symbol;Acc:MGI:1346882]
Mapk14	mitogen-activated protein kinase 14 [Source:MGI Symbol;Acc:MGI:1346865]
2020-03-01	membrane-associated ring finger (C3HC4) 1 [Source:MGI Symbol;Acc:MGI:1920175]
Marcks	myristoylated alanine rich protein kinase C substrate [Source:MGI Symbol;Acc:MGI:96907]
Mat2a	methionine adenosyltransferase II, alpha [Source:MGI Symbol;Acc:MGI:2443731]
Mefv	Mediterranean fever [Source:MGI Symbol;Acc:MGI:1859396]
Mex3b	mex3 homolog B (C. elegans) [Source:MGI Symbol;Acc:MGI:1918252]
Mical1	microtubule associated monooxygenase, calponin and LIM domain containing 1 [Source:MGI Symbol;Acc:MGI:2385847]
Milr1	mast cell immunoglobulin like receptor 1 [Source:MGI Symbol;Acc:MGI:2685731]
Mir5129	microRNA 5129 [Source:MGI Symbol;Acc:MGI:4950454]
Mitd1	MIT, microtubule interacting and transport, domain containing 1 [Source:MGI Symbol;Acc:MGI:1916278]
Mlkl	mixed lineage kinase domain-like [Source:MGI Symbol;Acc:MGI:1921818]
Mmp9	matrix metallopeptidase 9 [Source:MGI Symbol;Acc:MGI:97011]
Mndal	myeloid nuclear differentiation antigen like [Source:MGI Symbol;Acc:MGI:3780953]
Mpzl1	myelin protein zero-like 1 [Source:MGI Symbol;Acc:MGI:1915731]
Ms4a4c	membrane-spanning 4-domains, subfamily A, member 4C [Source:MGI Symbol;Acc:MGI:1927656]
Ms4a6d	membrane-spanning 4-domains, subfamily A, member 6D [Source:MGI Symbol;Acc:MGI:1916024]
Msn	moesin [Source:MGI Symbol;Acc:MGI:97167]
Mthfd2	methylenetetrahydrofolate dehydrogenase (NAD+ dependent), methenyltetrahydrofolate cyclohydrolase [Source:MGI Symbol;Acc:MGI:1338850]
Muc13	mucin 13, epithelial transmembrane [Source:MGI Symbol;Acc:MGI:103190]
Myd88	myeloid differentiation primary response gene 88 [Source:MGI Symbol;Acc:MGI:108005]
Myo1b	myosin IB [Source:MGI Symbol;Acc:MGI:107752]
Myo1f	myosin IF [Source:MGI Symbol;Acc:MGI:107711]
Myo1g	myosin IG [Source:MGI Symbol;Acc:MGI:1927091]
Mzb1	marginal zone B and B1 cell-specific protein 1 [Source:MGI Symbol;Acc:MGI:1917066]
N4bp1	NEDD4 binding protein 1 [Source:MGI Symbol;Acc:MGI:2136825]
Nadk	NAD kinase [Source:MGI Symbol;Acc:MGI:2183149]
Naip5	NLR family, apoptosis inhibitory protein 5 [Source:MGI Symbol;Acc:MGI:1298220]
Napepld	N-acyl phosphatidylethanolamine phospholipase D [Source:MGI Symbol;Acc:MGI:2140885]
Ncf1	neutrophil cytosolic factor 1 [Source:MGI Symbol;Acc:MGI:97283]
Ncf4	neutrophil cytosolic factor 4 [Source:MGI Symbol;Acc:MGI:109186]
Nckap1l	NCK associated protein 1 like [Source:MGI Symbol;Acc:MGI:1926063]
Ncoa7	nuclear receptor coactivator 7 [Source:MGI Symbol;Acc:MGI:2444847]
Nfam1	Nfat activating molecule with ITAM motif 1 [Source:MGI Symbol;Acc:MGI:1921289]
Nfil3	nuclear factor, interleukin 3, regulated [Source:MGI Symbol;Acc:MGI:109495]
Nfkb2	nuclear factor of kappa light polypeptide gene enhancer in B cells 2, p49/p100 [Source:MGI Symbol;Acc:MGI:1099800]
Nfkbie	nuclear factor of kappa light polypeptide gene enhancer in B cells inhibitor, epsilon [Source:MGI Symbol;Acc:MGI:1194908]
Nfkbiz	nuclear factor of kappa light polypeptide gene enhancer in B cells inhibitor, zeta [Source:MGI Symbol;Acc:MGI:1931595]
Nlrp3	NLR family, pyrin domain containing 3 [Source:MGI Symbol;Acc:MGI:2653833]
Nod2	nucleotide-binding oligomerization domain containing 2 [Source:MGI Symbol;Acc:MGI:2429397]
Noxo1	NADPH oxidase organizer 1 [Source:MGI Symbol;Acc:MGI:1919143]
Nqo2	NAD(P)H dehydrogenase, quinone 2 [Source:MGI Symbol;Acc:MGI:104513]
Nr4a3	nuclear receptor subfamily 4, group A, member 3 [Source:MGI Symbol;Acc:MGI:1352457]
Nucb2	nucleobindin 2 [Source:MGI Symbol;Acc:MGI:1858179]
Nus1	nuclear undecaprenyl pyrophosphate synthase 1 homolog (S. cerevisiae) [Source:MGI Symbol;Acc:MGI:1196365]
Oas2	2'-5' oligoadenylate synthetase 2 [Source:MGI Symbol;Acc:MGI:2180852]
Olr1	oxidized low density lipoprotein (lectin-like) receptor 1 [Source:MGI Symbol;Acc:MGI:1261434]
Orai2	ORAI calcium release-activated calcium modulator 2 [Source:MGI Symbol;Acc:MGI:2443195]
Orm1	orosomucoid 1 [Source:MGI Symbol;Acc:MGI:97443]
Osm	oncostatin M [Source:MGI Symbol;Acc:MGI:104749]
Osmr	oncostatin M receptor [Source:MGI Symbol;Acc:MGI:1330819]
Ostc	oligosaccharyltransferase complex subunit [Source:MGI Symbol;Acc:MGI:1913607]
P2rx4	purinergic receptor P2X, ligand-gated ion channel 4 [Source:MGI Symbol;Acc:MGI:1338859]
P2ry13	purinergic receptor P2Y, G-protein coupled 13 [Source:MGI Symbol;Acc:MGI:1921441]
P4ha1	procollagen-proline, 2-oxoglutarate 4-dioxygenase (proline 4-hydroxylase), alpha 1 polypeptide [Source:MGI Symbol;Acc:MGI:97463]
Pak1	p21 protein (Cdc42/Rac)-activated kinase 1 [Source:MGI Symbol;Acc:MGI:1339975]
Pald1	phosphatase domain containing, paladin 1 [Source:MGI Symbol;Acc:MGI:1351623]
Pamr1	peptidase domain containing associated with muscle regeneration 1 [Source:MGI Symbol;Acc:MGI:2445082]
Panx1	pannexin 1 [Source:MGI Symbol;Acc:MGI:1860055]
Parp12	poly (ADP-ribose) polymerase family, member 12 [Source:MGI Symbol;Acc:MGI:2143990]
Parp14	poly (ADP-ribose) polymerase family, member 14 [Source:MGI Symbol;Acc:MGI:1919489]
Parp9	poly (ADP-ribose) polymerase family, member 9 [Source:MGI Symbol;Acc:MGI:1933117]
Parvg	parvin, gamma [Source:MGI Symbol;Acc:MGI:2158329]
Pdcd1	programmed cell death 1 [Source:MGI Symbol;Acc:MGI:104879]
Pdcd1lg2	programmed cell death 1 ligand 2 [Source:MGI Symbol;Acc:MGI:1930125]
Pde12	phosphodiesterase 12 [Source:MGI Symbol;Acc:MGI:2443226]
Pde1b	phosphodiesterase 1B, Ca2+-calmodulin dependent [Source:MGI Symbol;Acc:MGI:97523]
Pdia3	protein disulfide isomerase associated 3 [Source:MGI Symbol;Acc:MGI:95834]
Pdia4	protein disulfide isomerase associated 4 [Source:MGI Symbol;Acc:MGI:104864]
Pdlim7	PDZ and LIM domain 7 [Source:MGI Symbol;Acc:MGI:1914649]
Pfkfb3	6-phosphofructo-2-kinase/fructose-2,6-biphosphatase 3 [Source:MGI Symbol;Acc:MGI:2181202]
Pfkfb4	6-phosphofructo-2-kinase/fructose-2,6-biphosphatase 4 [Source:MGI Symbol;Acc:MGI:2687284]
Pglyrp1	peptidoglycan recognition protein 1 [Source:MGI Symbol;Acc:MGI:1345092]
Phf11d	PHD finger protein 11D [Source:MGI Symbol;Acc:MGI:1277133]
Pi4k2b	phosphatidylinositol 4-kinase type 2 beta [Source:MGI Symbol;Acc:MGI:1914323]
Pigr	polymeric immunoglobulin receptor [Source:MGI Symbol;Acc:MGI:103080]
Pik3ap1	phosphoinositide-3-kinase adaptor protein 1 [Source:MGI Symbol;Acc:MGI:1933177]
Pik3cd	phosphatidylinositol 3-kinase catalytic delta polypeptide [Source:MGI Symbol;Acc:MGI:1098211]
Pik3cg	phosphoinositide-3-kinase, catalytic, gamma polypeptide [Source:MGI Symbol;Acc:MGI:1353576]
Pik3r5	phosphoinositide-3-kinase, regulatory subunit 5, p101 [Source:MGI Symbol;Acc:MGI:2443588]
Pilra	paired immunoglobin-like type 2 receptor alpha [Source:MGI Symbol;Acc:MGI:2450529]
Pilrb2	paired immunoglobin-like type 2 receptor beta 2 [Source:MGI Symbol;Acc:MGI:2450535]
Pim1	proviral integration site 1 [Source:MGI Symbol;Acc:MGI:97584]
Pim2	proviral integration site 2 [Source:MGI Symbol;Acc:MGI:97587]
Pirb	paired Ig-like receptor B [Source:MGI Symbol;Acc:MGI:894311]
Plch1	phospholipase C, eta 1 [Source:MGI Symbol;Acc:MGI:2683547]
Plek	pleckstrin [Source:MGI Symbol;Acc:MGI:1860485]
Plscr1	phospholipid scramblase 1 [Source:MGI Symbol;Acc:MGI:893575]
Plxnc1	plexin C1 [Source:MGI Symbol;Acc:MGI:1890127]
Poc1b	POC1 centriolar protein homolog B (Chlamydomonas) [Source:MGI Symbol;Acc:MGI:1918511]
Pou2f2	POU domain, class 2, transcription factor 2 [Source:MGI Symbol;Acc:MGI:101897]
Ppa1	pyrophosphatase (inorganic) 1 [Source:MGI Symbol;Acc:MGI:97831]
Ppp1r11	protein phosphatase 1, regulatory (inhibitor) subunit 11 [Source:MGI Symbol;Acc:MGI:1923747]
Ppp1r12b	protein phosphatase 1, regulatory (inhibitor) subunit 12B [Source:MGI Symbol;Acc:MGI:1916417]
Ppp1r3d	protein phosphatase 1, regulatory subunit 3D [Source:MGI Symbol;Acc:MGI:1917664]
Prkcb	protein kinase C, beta [Source:MGI Symbol;Acc:MGI:97596]
Prss22	protease, serine, 22 [Source:MGI Symbol;Acc:MGI:1918085]
Psme2	proteasome (prosome, macropain) activator subunit 2 (PA28 beta) [Source:MGI Symbol;Acc:MGI:1096365]
Ptafr	platelet-activating factor receptor [Source:MGI Symbol;Acc:MGI:106066]
Ptgs2	prostaglandin-endoperoxide synthase 2 [Source:MGI Symbol;Acc:MGI:97798]
Ptk2b	PTK2 protein tyrosine kinase 2 beta [Source:MGI Symbol;Acc:MGI:104908]
Ptp4a1	protein tyrosine phosphatase 4a1 [Source:MGI Symbol;Acc:MGI:1277096]
Ptpn18	protein tyrosine phosphatase, non-receptor type 18 [Source:MGI Symbol;Acc:MGI:108410]
Ptpn22	protein tyrosine phosphatase, non-receptor type 22 (lymphoid) [Source:MGI Symbol;Acc:MGI:107170]
Ptpn6	protein tyrosine phosphatase, non-receptor type 6 [Source:MGI Symbol;Acc:MGI:96055]
Ptpn7	protein tyrosine phosphatase, non-receptor type 7 [Source:MGI Symbol;Acc:MGI:2156893]
Ptprc	protein tyrosine phosphatase, receptor type, C [Source:MGI Symbol;Acc:MGI:97810]
Pydc3	pyrin domain containing 3 [Source:MGI Symbol;Acc:MGI:2442822]
Pydc4	pyrin domain containing 4 [Source:MGI Symbol;Acc:MGI:3695276]
Pygl	liver glycogen phosphorylase [Source:MGI Symbol;Acc:MGI:97829]
Rac2	RAS-related C3 botulinum substrate 2 [Source:MGI Symbol;Acc:MGI:97846]
Ralgds	ral guanine nucleotide dissociation stimulator [Source:MGI Symbol;Acc:MGI:107485]
Rapgef5	Rap guanine nucleotide exchange factor (GEF) 5 [Source:MGI Symbol;Acc:MGI:2444365]
Rasgrp2	RAS, guanyl releasing protein 2 [Source:MGI Symbol;Acc:MGI:1333849]
Rasgrp3	RAS, guanyl releasing protein 3 [Source:MGI Symbol;Acc:MGI:3028579]
Reep1	receptor accessory protein 1 [Source:MGI Symbol;Acc:MGI:1098827]
Reg3g	regenerating islet-derived 3 gamma [Source:MGI Symbol;Acc:MGI:109406]
Rell1	RELT-like 1 [Source:MGI Symbol;Acc:MGI:2140767]
Rerg	RAS-like, estrogen-regulated, growth-inhibitor [Source:MGI Symbol;Acc:MGI:2665139]
Rgs1	regulator of G-protein signaling 1 [Source:MGI Symbol;Acc:MGI:1354694]
Rgs16	regulator of G-protein signaling 16 [Source:MGI Symbol;Acc:MGI:108407]
Rhoh	ras homolog gene family, member H [Source:MGI Symbol;Acc:MGI:1921984]
Ripk1	receptor (TNFRSF)-interacting serine-threonine kinase 1 [Source:MGI Symbol;Acc:MGI:108212]
Rnase6	ribonuclease, RNase A family, 6 [Source:MGI Symbol;Acc:MGI:1925666]
Rnasel	ribonuclease L (2', 5'-oligoisoadenylate synthetase-dependent) [Source:MGI Symbol;Acc:MGI:1098272]
Rnf144a	ring finger protein 144A [Source:MGI Symbol;Acc:MGI:1344401]
Rnf145	ring finger protein 145 [Source:MGI Symbol;Acc:MGI:1921565]
Rnf149	ring finger protein 149 [Source:MGI Symbol;Acc:MGI:2677438]
Rnf213	ring finger protein 213 [Source:MGI Symbol;Acc:MGI:1289196]
Rrad	Ras-related associated with diabetes [Source:MGI Symbol;Acc:MGI:1930943]
Rrbp1	ribosome binding protein 1 [Source:MGI Symbol;Acc:MGI:1932395]
Rsad2	radical S-adenosyl methionine domain containing 2 [Source:MGI Symbol;Acc:MGI:1929628]
S100a8	S100 calcium binding protein A8 (calgranulin A) [Source:MGI Symbol;Acc:MGI:88244]
S100a9	S100 calcium binding protein A9 (calgranulin B) [Source:MGI Symbol;Acc:MGI:1338947]
Samd9l	sterile alpha motif domain containing 9-like [Source:MGI Symbol;Acc:MGI:1343184]
Samsn1	SAM domain, SH3 domain and nuclear localization signals, 1 [Source:MGI Symbol;Acc:MGI:1914992]
Sass6	spindle assembly 6 homolog (C. elegans) [Source:MGI Symbol;Acc:MGI:1920026]
Sav1	salvador homolog 1 (Drosophila) [Source:MGI Symbol;Acc:MGI:1927144]
Sbk1	SH3-binding kinase 1 [Source:MGI Symbol;Acc:MGI:2135937]
Sbno2	strawberry notch homolog 2 (Drosophila) [Source:MGI Symbol;Acc:MGI:2448490]
Sdcbp2	syndecan binding protein (syntenin) 2 [Source:MGI Symbol;Acc:MGI:2385156]
Sdf2l1	stromal cell-derived factor 2-like 1 [Source:MGI Symbol;Acc:MGI:2149842]
Sec11c	SEC11 homolog C (S. cerevisiae) [Source:MGI Symbol;Acc:MGI:1913536]
Sell	selectin, lymphocyte [Source:MGI Symbol;Acc:MGI:98279]
Selplg	selectin, platelet (p-selectin) ligand [Source:MGI Symbol;Acc:MGI:106689]
Sema4d	sema domain, immunoglobulin domain (Ig), transmembrane domain (TM) and short cytoplasmic domain, (semaphorin) 4D [Source:MGI Symbol;Acc:MGI:109244]
Sema6b	sema domain, transmembrane domain (TM), and cytoplasmic domain, (semaphorin) 6B [Source:MGI Symbol;Acc:MGI:1202889]
2020-09-09	septin 9 [Source:MGI Symbol;Acc:MGI:1858222]
Serpine1	serine (or cysteine) peptidase inhibitor, clade E, member 1 [Source:MGI Symbol;Acc:MGI:97608]
Serping1	serine (or cysteine) peptidase inhibitor, clade G, member 1 [Source:MGI Symbol;Acc:MGI:894696]
Sh2b2	SH2B adaptor protein 2 [Source:MGI Symbol;Acc:MGI:1345171]
Sh3bgrl2	SH3 domain binding glutamic acid-rich protein like 2 [Source:MGI Symbol;Acc:MGI:1915350]
Sh3kbp1	SH3-domain kinase binding protein 1 [Source:MGI Symbol;Acc:MGI:1889583]
Shisa5	shisa homolog 5 (Xenopus laevis) [Source:MGI Symbol;Acc:MGI:1915044]
Sipa1l1	signal-induced proliferation-associated 1 like 1 [Source:MGI Symbol;Acc:MGI:2443679]
Sirpa	signal-regulatory protein alpha [Source:MGI Symbol;Acc:MGI:108563]
Sla	src-like adaptor [Source:MGI Symbol;Acc:MGI:104295]
Slc11a1	solute carrier family 11 (proton-coupled divalent metal ion transporters), member 1 [Source:MGI Symbol;Acc:MGI:1345275]
Slc15a3	solute carrier family 15, member 3 [Source:MGI Symbol;Acc:MGI:1929691]
Slc18b1	solute carrier family 18, subfamily B, member 1 [Source:MGI Symbol;Acc:MGI:1923556]
Slc25a30	solute carrier family 25, member 30 [Source:MGI Symbol;Acc:MGI:1914804]
Slc25a35	solute carrier family 25, member 35 [Source:MGI Symbol;Acc:MGI:1919248]
Slc26a4	solute carrier family 26, member 4 [Source:MGI Symbol;Acc:MGI:1346029]
Slc2a3	solute carrier family 2 (facilitated glucose transporter), member 3 [Source:MGI Symbol;Acc:MGI:95757]
Slc2a6	solute carrier family 2 (facilitated glucose transporter), member 6 [Source:MGI Symbol;Acc:MGI:2443286]
Slc31a1	solute carrier family 31, member 1 [Source:MGI Symbol;Acc:MGI:1333843]
Slc36a4	solute carrier family 36 (proton/amino acid symporter), member 4 [Source:MGI Symbol;Acc:MGI:2442595]
Slc39a14	solute carrier family 39 (zinc transporter), member 14 [Source:MGI Symbol;Acc:MGI:2384851]
Slc39a4	solute carrier family 39 (zinc transporter), member 4 [Source:MGI Symbol;Acc:MGI:1919277]
Slc44a1	solute carrier family 44, member 1 [Source:MGI Symbol;Acc:MGI:2140592]
Slc6a1	solute carrier family 6 (neurotransmitter transporter, GABA), member 1 [Source:MGI Symbol;Acc:MGI:95627]
Slfn1	schlafen 1 [Source:MGI Symbol;Acc:MGI:1313259]
Slfn10-ps	schlafen 10, pseudogene [Source:MGI Symbol;Acc:MGI:3512288]
Slfn2	schlafen 2 [Source:MGI Symbol;Acc:MGI:1313258]
Slfn3	schlafen 3 [Source:MGI Symbol;Acc:MGI:1329005]
Slfn4	schlafen 4 [Source:MGI Symbol;Acc:MGI:1329010]
Slfn5	schlafen 5 [Source:MGI Symbol;Acc:MGI:1329004]
Slfn8	schlafen 8 [Source:MGI Symbol;Acc:MGI:2672859]
Slfn9	schlafen 9 [Source:MGI Symbol;Acc:MGI:2445121]
Smcr8	Smith-Magenis syndrome chromosome region, candidate 8 homolog (human) [Source:MGI Symbol;Acc:MGI:2444720]
Snx20	sorting nexin 20 [Source:MGI Symbol;Acc:MGI:1918857]
Socs3	suppressor of cytokine signaling 3 [Source:MGI Symbol;Acc:MGI:1201791]
Spats2l	spermatogenesis associated, serine-rich 2-like [Source:MGI Symbol;Acc:MGI:1914448]
Spn	sialophorin [Source:MGI Symbol;Acc:MGI:98384]
Sptlc2	serine palmitoyltransferase, long chain base subunit 2 [Source:MGI Symbol;Acc:MGI:108074]
Srgn	serglycin [Source:MGI Symbol;Acc:MGI:97756]
St3gal1	ST3 beta-galactoside alpha-2,3-sialyltransferase 1 [Source:MGI Symbol;Acc:MGI:98304]
St8sia4	ST8 alpha-N-acetyl-neuraminide alpha-2,8-sialyltransferase 4 [Source:MGI Symbol;Acc:MGI:106018]
Stat3	signal transducer and activator of transcription 3 [Source:MGI Symbol;Acc:MGI:103038]
Steap1	six transmembrane epithelial antigen of the prostate 1 [Source:MGI Symbol;Acc:MGI:1917608]
Stk17b	serine/threonine kinase 17b (apoptosis-inducing) [Source:MGI Symbol;Acc:MGI:2138162]
Stom	stomatin [Source:MGI Symbol;Acc:MGI:95403]
Sycp2	synaptonemal complex protein 2 [Source:MGI Symbol;Acc:MGI:1933281]
Syk	spleen tyrosine kinase [Source:MGI Symbol;Acc:MGI:99515]
Tagln2	transgelin 2 [Source:MGI Symbol;Acc:MGI:1312985]
Tarm1	T cell-interacting, activating receptor on myeloid cells 1 [Source:MGI Symbol;Acc:MGI:2442280]
Tbc1d10c	TBC1 domain family, member 10c [Source:MGI Symbol;Acc:MGI:1922072]
Tgfb1	transforming growth factor, beta 1 [Source:MGI Symbol;Acc:MGI:98725]
Tgoln1	trans-golgi network protein [Source:MGI Symbol;Acc:MGI:105080]
Thbs1	thrombospondin 1 [Source:MGI Symbol;Acc:MGI:98737]
Themis2	thymocyte selection associated family member 2 [Source:MGI Symbol;Acc:MGI:2446213]
Timp1	tissue inhibitor of metalloproteinase 1 [Source:MGI Symbol;Acc:MGI:98752]
Tlr2	toll-like receptor 2 [Source:MGI Symbol;Acc:MGI:1346060]
Tlr6	toll-like receptor 6 [Source:MGI Symbol;Acc:MGI:1341296]
Tlr7	toll-like receptor 7 [Source:MGI Symbol;Acc:MGI:2176882]
Tlr9	toll-like receptor 9 [Source:MGI Symbol;Acc:MGI:1932389]
Tmem171	transmembrane protein 171 [Source:MGI Symbol;Acc:MGI:2685751]
Tmem173	transmembrane protein 173 [Source:MGI Symbol;Acc:MGI:1919762]
Tmem2	transmembrane protein 2 [Source:MGI Symbol;Acc:MGI:1890373]
Tmem229b	transmembrane protein 229B [Source:MGI Symbol;Acc:MGI:2444389]
Tmem45b	transmembrane protein 45b [Source:MGI Symbol;Acc:MGI:2384574]
Tnfrsf13b	tumor necrosis factor receptor superfamily, member 13b [Source:MGI Symbol;Acc:MGI:1889411]
Tnfrsf1b	tumor necrosis factor receptor superfamily, member 1b [Source:MGI Symbol;Acc:MGI:1314883]
Tnfsf10	tumor necrosis factor (ligand) superfamily, member 10 [Source:MGI Symbol;Acc:MGI:107414]
Tnfsf13	tumor necrosis factor (ligand) superfamily, member 13 [Source:MGI Symbol;Acc:MGI:1916833]
Tnfsf14	tumor necrosis factor (ligand) superfamily, member 14 [Source:MGI Symbol;Acc:MGI:1355317]
Tor1aip1	torsin A interacting protein 1 [Source:MGI Symbol;Acc:MGI:3582693]
Tor4a	torsin family 4, member A [Source:MGI Symbol;Acc:MGI:2442720]
Tox3	TOX high mobility group box family member 3 [Source:MGI Symbol;Acc:MGI:3039593]
Tpm3	tropomyosin 3, gamma [Source:MGI Symbol;Acc:MGI:1890149]
Traf1	TNF receptor-associated factor 1 [Source:MGI Symbol;Acc:MGI:101836]
Trem1	triggering receptor expressed on myeloid cells 1 [Source:MGI Symbol;Acc:MGI:1930005]
Treml2	triggering receptor expressed on myeloid cells-like 2 [Source:MGI Symbol;Acc:MGI:2147038]
Trim12a	tripartite motif-containing 12A [Source:MGI Symbol;Acc:MGI:1923931]
Trim12c	tripartite motif-containing 12C [Source:MGI Symbol;Acc:MGI:4821183]
Trim30a	tripartite motif-containing 30A [Source:MGI Symbol;Acc:MGI:98178]
Trim30b	tripartite motif-containing 30B [Source:MGI Symbol;Acc:MGI:4821256]
Trp53i11	transformation related protein 53 inducible protein 11 [Source:MGI Symbol;Acc:MGI:2670995]
Trpm2	transient receptor potential cation channel, subfamily M, member 2 [Source:MGI Symbol;Acc:MGI:1351901]
Trpv2	transient receptor potential cation channel, subfamily V, member 2 [Source:MGI Symbol;Acc:MGI:1341836]
Tuba8	tubulin, alpha 8 [Source:MGI Symbol;Acc:MGI:1858225]
Tyrobp	TYRO protein tyrosine kinase binding protein [Source:MGI Symbol;Acc:MGI:1277211]
U6	U6 spliceosomal RNA [Source:RFAM;Acc:RF00026]
Uba7	ubiquitin-like modifier activating enzyme 7 [Source:MGI Symbol;Acc:MGI:1349462]
Ugcg	UDP-glucose ceramide glucosyltransferase [Source:MGI Symbol;Acc:MGI:1332243]
Usp18	ubiquitin specific peptidase 18 [Source:MGI Symbol;Acc:MGI:1344364]
Vav1	vav 1 oncogene [Source:MGI Symbol;Acc:MGI:98923]
Vcp	valosin containing protein [Source:MGI Symbol;Acc:MGI:99919]
Vit	vitrin [Source:MGI Symbol;Acc:MGI:1921449]
Vnn3	vanin 3 [Source:MGI Symbol;Acc:MGI:1347055]
Vps18	vacuolar protein sorting 18 (yeast) [Source:MGI Symbol;Acc:MGI:2443626]
Vwa5a	von Willebrand factor A domain containing 5A [Source:MGI Symbol;Acc:MGI:1915026]
Wdr76	WD repeat domain 76 [Source:MGI Symbol;Acc:MGI:1926186]
Wfdc17	WAP four-disulfide core domain 17 [Source:MGI Symbol;Acc:MGI:3649773]
Ypel2	yippee-like 2 (Drosophila) [Source:MGI Symbol;Acc:MGI:1925114]
Zc3hav1	zinc finger CCCH type, antiviral 1 [Source:MGI Symbol;Acc:MGI:1926031]
Zcchc2	zinc finger, CCHC domain containing 2 [Source:MGI Symbol;Acc:MGI:2444114]
Zeb2	zinc finger E-box binding homeobox 2 [Source:MGI Symbol;Acc:MGI:1344407]
Zfp710	zinc finger protein 710 [Source:MGI Symbol;Acc:MGI:1921747]
